# Supplementary material for: Awareness of lung cancer among urban residents in Sichuan Province and its impact on their willingness to choose medical institutions for cancer screening
Source: Front Public Health. 2025 Jan 7;12:1388140. doi: 10.3389/fpubh.2024.1388140 (PMC11756509; doi:10.3389/fpubh.2024.1388140)
Supplement: Supplementary file 1 [file Table_1.XLSX]

## Sheet: 10-7号数据
序号	肺癌二分类	基层首选二分类	若体检发现LDCT，是否会焦虑	性别	年龄	民族	职业新分类	文化程度	现在居住地	是否商业保险	医保类型	家庭人均月收入	吸烟史	肿瘤家族史	是否做过健体检	是否了解肺癌	是否知道LDCT	从哪些途径了解LDCT	是否用过LDCT做肺癌筛查	LDCT费用意愿	进行肺癌筛查的主要原因是什么	哪个机构更适合开展LDCT筛查	体检发现肺结节，更倾向于哪级医院就诊	调查机构	职业
24824	2	0	1	2	31	1	2	2	2	0	0	3	0	0	2	4	0	0	0	2	3	2	2	巴中市	2
24835	1	0	0	2	26	1	1	2	2	0	0	5	0	0	1	2	0	0	0	4	4	3	2	巴中市	1
24844	1	0	1	1	35	1	2	2	2	0	1	3	1	0	1	2	0	0	0	4	4	2	2	巴中市	2
24845	1	0	1	2	37	1	2	2	2	0	1	4	0	0	1	2	0	0	0	2	4	2	2	巴中市	2
24850	1	1	1	2	58	1	3	1	1	0	1	1	0	0	0	1	0	0	0	1	3	1	2	巴中市	3
24852	1	0	1	1	50	1	2	1	2	0	1	3	0	0	2	3	0	0	1	4	4	3	2	巴中市	2
24853	1	0	1	2	53	1	3	1	1	0	1	1	0	0	0	1	0	0	0	1	3	3	1	巴中市	3
24859	1	0	1	1	34	1	2	2	2	0	0	4	0	0	1	2	0	0	1	4	4	2	2	巴中市	2
24861	1	0	0	1	35	1	3	1	2	0	1	2	1	0	0	2	0	0	0	1	2	3	2	巴中市	3
24863	1	0	0	1	32	1	1	2	2	0	1	4	0	0	1	3	0	0	1	1	4	3	2	巴中市	1
24864	1	0	1	2	42	1	2	2	2	0	1	3	0	0	1	2	0	0	1	4	4	2	2	巴中市	2
24867	1	1	1	1	34	1	3	1	1	0	1	2	1	0	0	2	0	0	0	1	4	1	2	巴中市	3
24868	1	1	1	1	35	1	2	1	2	0	1	3	1	0	2	1	1	3	0	4	2	1	2	巴中市	2
24870	1	1	0	1	37	1	3	1	1	0	1	4	1	0	0	2	0	0	0	2	2	1	1	巴中市	3
24872	1	0	1	2	22	1	5	2	2	0	0	1	0	0	0	2	0	0	0	1	2	3	2	巴中市	5
24874	1	1	1	2	35	1	3	1	1	0	1	2	0	0	0	2	0	0	0	1	3	1	1	巴中市	3
24876	1	0	0	2	53	1	1	2	2	0	1	5	0	0	0	3	1	2	1	4	4	3	2	巴中市	1
24878	1	0	1	2	30	1	1	2	2	0	1	2	0	0	2	3	0	0	1	2	3	2	2	巴中市	1
24880	1	0	1	1	58	1	2	2	2	0	1	4	1	0	1	3	0	0	0	4	4	2	2	巴中市	2
24881	1	0	1	2	31	1	2	2	2	0	1	2	0	0	1	2	0	0	1	2	3	2	2	巴中市	2
24885	1	1	1	1	55	1	3	1	1	0	0	4	1	0	0	2	0	0	0	5	1	1	2	巴中市	3
24889	1	0	1	2	36	1	2	1	2	0	1	3	0	0	1	2	0	0	1	4	4	2	2	巴中市	2
24892	1	0	1	1	51	1	3	1	1	0	1	2	0	0	1	2	0	0	1	4	4	2	2	巴中市	3
24894	1	0	0	2	32	1	1	1	2	0	1	4	0	0	1	2	0	0	0	4	3	2	2	巴中市	1
24895	1	0	1	1	38	1	2	1	2	0	1	3	0	0	1	2	0	0	1	4	4	2	2	巴中市	2
24897	1	0	0	2	48	1	2	1	1	0	0	2	0	0	0	2	0	0	0	2	2	3	2	巴中市	2
24898	1	0	1	2	27	1	2	2	2	0	1	3	0	0	1	2	0	0	1	4	4	2	2	巴中市	2
24900	1	0	1	2	32	1	3	1	2	0	1	3	0	0	2	2	0	0	0	2	4	3	2	巴中市	3
24901	1	0	1	1	39	1	2	1	2	1	1	3	0	0	1	2	0	0	1	4	4	2	2	巴中市	2
24903	1	0	1	1	42	1	1	2	2	0	1	3	0	0	1	2	0	0	1	4	4	2	2	巴中市	1
24907	1	0	1	1	50	1	2	2	2	0	1	3	1	0	1	2	0	0	1	4	4	2	2	巴中市	2
24909	1	0	1	2	35	1	2	1	2	0	1	3	0	0	1	2	0	0	1	4	4	2	2	巴中市	2
24910	1	1	1	2	45	1	3	1	1	0	1	1	0	0	0	2	0	0	0	1	3	1	2	巴中市	3
24912	1	0	1	1	54	1	2	2	2	0	1	3	0	0	1	2	0	0	1	4	4	2	2	巴中市	2
24913	1	0	1	1	42	1	3	1	2	0	1	3	1	0	0	2	0	0	0	2	3	2	2	巴中市	3
24915	1	0	1	2	35	1	2	1	2	0	0	3	0	0	1	2	0	0	1	4	4	2	2	巴中市	2
24919	1	0	1	2	43	1	2	1	1	0	0	2	0	0	0	1	0	0	0	2	3	3	2	巴中市	2
24920	1	0	0	1	52	1	2	1	1	0	1	3	1	0	0	2	0	0	0	2	1	2	2	巴中市	2
24923	2	0	1	1	39	1	1	3	2	0	1	4	0	0	1	4	0	0	0	4	4	3	2	巴中市	1
24927	2	0	1	1	44	1	1	2	2	0	1	5	1	0	1	4	0	0	0	4	4	3	2	巴中市	1
24928	1	0	1	2	39	1	2	1	2	0	1	3	0	0	1	2	0	0	0	5	4	2	2	巴中市	2
24932	1	0	1	1	33	1	1	3	2	0	1	4	0	0	1	3	0	0	1	4	4	2	2	巴中市	1
24934	1	1	1	1	23	1	3	1	1	0	1	1	0	0	0	2	0	0	0	2	2	1	2	巴中市	3
24937	1	0	1	2	39	1	1	2	2	0	1	4	0	0	1	3	0	0	1	4	4	3	2	巴中市	1
24942	2	0	1	1	40	1	2	2	2	0	1	4	1	0	2	4	1	3	1	1	3	2	2	巴中市	2
24945	1	0	1	1	62	1	2	1	2	0	0	5	1	0	2	3	0	0	1	2	3	2	2	巴中市	2
24949	1	0	1	2	58	1	1	1	2	0	1	5	0	0	1	2	0	0	1	2	4	2	2	巴中市	1
24953	1	0	1	1	52	1	2	1	2	0	1	5	1	0	1	3	0	0	1	2	4	2	2	巴中市	2
24961	1	0	1	1	35	1	1	2	2	0	0	5	1	0	2	2	0	0	1	4	4	2	2	巴中市	1
24966	1	1	1	2	83	1	3	1	1	0	1	1	1	0	2	2	0	0	1	1	4	1	1	巴中市	3
24969	1	1	1	2	57	1	3	1	1	0	1	4	0	0	1	2	0	0	1	2	4	1	1	巴中市	3
24973	1	0	1	2	58	1	1	2	2	0	1	5	0	0	1	2	0	0	1	2	4	2	1	巴中市	1
24977	1	0	1	2	30	1	2	2	1	0	1	3	0	0	2	3	0	0	1	2	4	2	2	巴中市	2
24981	1	0	0	1	49	1	2	1	2	0	0	5	0	0	0	2	0	0	0	2	3	2	2	巴中市	2
24985	1	0	1	2	40	1	2	1	2	0	1	3	0	0	0	2	0	0	0	4	3	2	2	巴中市	2
24987	1	0	1	1	30	1	1	1	1	0	0	5	1	0	1	2	0	0	1	2	4	2	2	巴中市	1
24989	1	0	1	1	61	1	1	1	2	0	0	5	1	0	1	2	0	0	1	2	4	2	2	巴中市	1
24990	1	0	1	1	48	1	1	2	2	0	1	4	0	0	1	2	0	0	0	4	3	2	2	巴中市	1
24994	1	0	1	2	50	1	2	1	2	0	1	3	0	0	1	2	0	0	1	2	4	2	1	巴中市	2
24996	1	0	0	1	33	1	2	1	2	0	1	2	0	0	0	2	0	0	0	2	3	2	2	巴中市	2
24997	1	1	1	1	50	1	2	1	2	0	1	3	0	0	1	2	0	0	1	4	4	1	2	巴中市	2
24999	1	1	1	1	30	1	3	1	1	0	1	1	0	0	1	2	0	0	1	2	4	1	1	巴中市	3
25000	1	0	1	1	55	1	1	1	2	0	1	3	0	0	1	2	0	0	0	4	3	2	2	巴中市	1
25003	1	0	1	2	83	1	3	1	1	0	1	1	1	0	1	2	0	0	1	1	4	3	1	巴中市	3
25004	1	0	1	1	28	1	3	1	1	0	0	3	0	0	0	2	0	0	0	2	3	2	2	巴中市	3
25007	1	1	1	1	28	1	3	2	1	0	1	3	0	0	1	2	0	0	1	1	4	1	2	巴中市	3
25008	1	0	1	2	38	1	2	2	2	0	1	3	0	0	0	2	0	0	0	2	3	2	2	巴中市	2
25011	1	1	1	1	28	1	3	2	1	0	1	3	0	0	1	2	0	0	1	2	4	1	1	巴中市	3
25013	1	0	0	2	40	1	2	2	2	0	1	3	0	0	0	2	0	0	0	2	3	2	2	巴中市	2
25016	1	1	1	1	52	1	2	1	2	0	1	4	0	0	1	2	0	0	1	1	4	1	1	巴中市	2
25018	1	0	0	1	45	1	2	1	2	0	1	3	0	0	1	2	0	0	0	2	3	2	2	巴中市	2
25020	1	0	1	1	25	1	5	1	1	0	1	2	1	0	1	3	0	0	1	4	1	2	2	巴中市	7
25026	1	0	1	2	54	1	1	1	2	0	1	4	0	0	0	2	0	0	0	4	2	2	2	巴中市	1
25033	1	0	1	1	51	1	2	1	2	0	1	2	0	0	0	2	0	0	0	4	4	2	2	巴中市	2
25038	1	0	1	1	32	1	3	2	2	0	0	2	1	0	1	3	0	0	1	2	3	2	2	巴中市	3
25039	1	0	1	2	32	1	2	1	2	0	1	2	0	0	0	2	0	0	0	2	2	2	2	巴中市	2
25045	1	0	1	1	50	1	2	1	2	0	1	2	0	0	0	2	0	0	0	2	3	2	2	巴中市	2
25051	1	0	1	2	24	1	2	2	1	0	0	5	0	0	1	3	0	0	0	1	4	3	2	巴中市	2
25053	1	0	0	1	19	1	5	2	2	0	0	1	0	0	0	1	0	0	0	2	4	2	2	巴中市	5
25060	1	0	1	1	48	1	1	2	2	0	0	5	1	0	0	2	0	0	0	2	1	2	2	巴中市	1
25080	1	1	1	2	32	1	2	1	2	0	1	2	0	0	0	2	1	3	1	4	4	1	2	巴中市	2
25081	2	0	1	1	26	1	2	1	1	0	1	3	1	0	2	4	1	2	1	2	1	2	2	巴中市	2
25084	1	1	1	1	52	1	2	1	2	0	1	4	0	0	1	2	0	0	1	2	4	1	1	巴中市	2
25089	1	0	1	2	25	1	1	2	2	0	1	4	0	0	1	2	0	0	1	4	4	3	2	巴中市	1
25091	1	0	1	2	37	1	1	2	2	0	1	5	0	0	2	2	1	3	0	4	3	2	2	巴中市	1
25092	1	1	1	2	41	1	3	1	2	0	0	2	0	0	1	3	0	0	1	1	4	1	2	巴中市	3
25094	1	1	1	2	21	1	5	2	2	0	0	3	0	0	1	2	0	0	1	1	4	1	1	巴中市	5
25099	1	1	1	2	35	1	1	2	1	0	1	3	0	0	1	2	0	0	1	1	4	1	1	巴中市	1
25102	1	0	1	1	60	1	3	1	1	0	1	1	0	0	0	2	0	0	0	2	2	2	2	巴中市	3
25103	1	1	1	1	50	1	3	1	1	0	1	2	0	0	1	2	0	0	1	1	4	1	1	巴中市	3
25107	1	1	1	2	42	1	2	1	1	0	0	2	0	0	1	2	0	0	1	2	4	1	1	巴中市	2
25109	2	0	1	1	37	1	3	1	2	0	0	1	1	0	1	4	1	3	1	2	3	2	2	巴中市	3
25111	1	0	1	1	39	1	2	2	2	1	1	3	0	0	1	2	0	0	1	1	4	2	2	巴中市	2
25113	1	0	1	2	84	1	3	1	1	0	1	1	0	0	1	2	0	0	1	1	4	3	1	巴中市	3
25116	1	1	0	2	42	1	2	1	2	0	1	2	0	0	0	1	0	0	0	2	3	1	2	巴中市	2
25121	1	1	1	2	37	1	3	1	1	0	0	3	0	0	1	2	0	0	1	2	4	1	1	巴中市	3
25123	1	0	1	1	21	1	5	2	2	0	0	3	0	0	0	1	0	0	0	2	4	2	2	巴中市	5
25127	2	0	1	1	55	1	1	2	2	0	1	4	1	0	2	4	1	3	1	4	1	2	2	巴中市	1
25130	1	0	1	1	31	1	2	1	2	0	0	4	0	0	0	2	0	0	0	2	3	2	2	巴中市	2
25131	2	1	1	1	29	1	2	2	2	0	0	2	1	1	2	4	0	0	1	1	3	1	2	巴中市	2
25132	1	1	1	2	37	1	3	1	2	0	0	3	0	0	1	2	0	0	1	1	4	1	1	巴中市	3
25136	1	1	1	1	46	1	3	1	1	0	0	3	1	0	1	2	0	0	1	2	4	1	1	巴中市	3
25139	1	1	1	2	39	1	1	2	2	0	1	5	0	0	1	2	0	0	0	4	3	1	2	巴中市	1
25141	1	1	1	1	18	1	2	1	2	0	1	3	0	0	1	2	0	0	1	2	4	1	1	巴中市	2
25144	1	1	0	1	62	1	3	1	1	0	0	1	1	0	0	1	0	0	0	2	3	1	2	巴中市	3
25146	1	1	1	2	52	1	1	1	1	0	1	4	0	0	1	2	0	0	1	2	4	1	1	巴中市	1
25150	1	0	1	1	63	1	3	1	1	0	1	3	1	0	1	2	0	0	1	1	4	3	1	巴中市	3
25151	1	0	1	1	37	1	1	2	2	0	1	4	0	0	1	2	0	0	0	4	2	2	2	巴中市	1
25153	2	0	1	1	38	1	2	1	1	0	0	2	0	0	1	4	1	2	1	1	3	3	2	巴中市	2
25155	1	0	1	2	32	1	2	1	2	0	1	3	0	0	0	2	0	0	0	2	3	2	2	巴中市	2
25162	1	1	1	1	56	1	2	1	2	0	1	2	1	0	0	3	0	0	0	2	1	1	2	巴中市	2
25164	1	0	1	2	62	1	3	1	2	0	0	4	0	1	1	2	0	0	1	6	3	2	2	巴中市	3
25168	1	0	1	1	58	1	3	1	1	0	1	3	1	0	1	2	0	0	1	1	4	3	1	巴中市	3
25170	1	0	1	1	40	1	2	1	2	0	1	3	0	0	0	3	0	0	0	4	2	2	2	巴中市	2
25174	1	1	1	2	56	1	1	1	1	0	1	4	0	0	1	2	0	0	1	1	4	1	1	巴中市	1
25175	1	0	1	1	64	1	3	1	2	0	0	4	0	0	1	2	0	0	0	1	3	2	2	巴中市	3
25176	1	0	1	1	48	1	2	1	2	0	0	2	0	0	1	3	1	3	1	1	1	2	2	巴中市	2
25177	1	1	1	1	50	1	2	1	1	0	1	4	1	0	0	2	0	0	0	4	1	1	2	巴中市	2
25182	1	0	1	1	65	1	3	1	1	0	1	4	1	0	1	2	0	0	1	1	4	3	1	巴中市	3
25186	1	0	1	2	28	1	2	2	2	0	1	4	0	0	1	2	0	0	0	4	3	2	2	巴中市	2
25187	1	1	1	2	58	1	3	1	1	0	1	2	0	0	1	2	0	0	1	1	4	1	1	巴中市	3
25188	1	0	1	2	25	1	1	2	2	0	1	3	0	0	0	2	0	0	0	2	3	2	2	巴中市	1
25192	1	1	1	2	64	1	2	1	2	0	1	2	0	0	1	2	0	0	1	1	4	1	1	巴中市	2
25194	2	0	1	2	32	1	2	1	1	0	0	2	0	0	1	4	1	3	1	1	4	2	2	巴中市	2
25195	1	0	1	2	36	1	2	2	2	0	1	4	0	0	2	3	1	3	1	4	3	2	2	巴中市	2
25197	1	1	1	2	30	1	2	2	2	0	1	4	0	0	1	2	0	0	1	2	4	1	1	巴中市	2
25201	1	0	1	2	18	1	5	2	1	0	0	1	0	0	1	2	0	0	1	1	4	2	2	巴中市	5
25204	1	1	1	2	47	1	3	1	1	0	0	2	0	0	1	3	0	0	1	2	4	1	1	巴中市	3
25205	1	0	0	1	36	1	1	2	2	0	1	4	1	0	2	3	1	1	1	5	3	3	2	巴中市	1
25206	2	0	1	1	24	1	2	2	1	0	0	1	1	0	2	4	1	2	1	1	3	3	2	巴中市	2
25209	1	1	1	1	35	1	3	1	1	0	1	2	0	0	1	2	0	0	1	2	4	1	1	巴中市	3
25213	1	1	1	2	51	1	3	1	1	0	0	3	0	0	1	3	0	0	1	2	4	1	1	巴中市	3
25216	1	1	1	2	32	1	2	3	2	0	1	5	0	0	1	3	0	0	1	2	4	1	1	巴中市	2
25217	1	0	0	2	32	1	3	1	2	0	1	2	0	0	0	2	0	0	0	2	4	3	1	巴中市	3
25221	1	1	1	1	28	1	2	2	1	0	1	3	0	0	1	2	0	0	1	2	4	1	1	巴中市	2
25230	1	0	1	1	44	1	2	1	2	0	1	4	1	1	1	3	0	0	0	2	3	3	2	巴中市	2
25231	1	1	1	1	56	1	3	1	1	0	1	2	0	0	0	2	0	0	0	2	3	1	2	巴中市	3
25239	1	1	1	2	35	1	3	1	2	0	1	2	0	0	0	2	0	0	0	2	2	1	2	巴中市	3
25240	1	0	0	2	33	1	3	1	1	0	1	2	0	0	0	2	0	0	0	2	3	3	2	巴中市	3
25244	1	1	1	1	43	1	2	1	1	0	1	2	0	0	0	1	0	0	0	4	4	1	2	巴中市	2
25247	2	1	1	2	38	1	1	2	1	0	1	4	0	0	2	4	1	3	1	2	3	1	2	巴中市	1
25250	1	1	1	2	34	1	3	1	1	0	1	1	0	0	0	1	0	0	0	2	2	1	2	巴中市	3
25252	1	0	1	2	38	1	3	1	2	1	1	3	0	0	1	3	0	0	0	2	4	3	2	巴中市	3
25256	1	0	0	1	20	1	5	2	2	0	1	1	0	0	0	1	0	0	0	1	3	3	2	巴中市	5
25258	1	0	1	2	56	1	2	1	2	0	1	5	0	0	1	3	0	0	1	4	4	2	2	巴中市	2
25260	1	1	1	2	50	1	3	1	2	0	0	3	0	0	1	3	0	0	1	1	4	1	1	巴中市	3
25263	1	1	0	1	36	1	2	2	2	0	0	3	1	0	1	3	0	0	0	4	2	1	2	巴中市	2
25264	1	1	1	1	41	1	3	1	2	0	0	3	0	0	1	2	0	0	1	2	4	1	1	巴中市	3
25266	1	0	0	2	30	1	2	2	2	0	1	5	0	0	2	2	0	0	0	2	3	3	2	巴中市	2
25268	1	1	1	1	39	1	1	2	1	0	1	5	0	0	1	2	0	0	1	2	4	1	1	巴中市	1
25271	1	0	0	1	24	1	1	3	2	0	1	3	0	0	0	3	0	0	0	4	4	2	2	巴中市	1
25272	1	1	1	2	26	1	2	2	1	0	1	3	1	0	1	2	0	0	1	2	4	1	1	巴中市	2
25276	1	1	1	1	53	1	3	1	2	0	0	3	0	0	1	3	0	0	0	1	4	1	1	巴中市	3
25277	1	0	0	1	28	1	2	2	2	0	1	4	1	0	1	1	0	0	0	2	4	2	2	巴中市	2
25280	1	1	1	2	44	1	3	1	1	0	1	2	0	0	1	2	0	0	1	1	4	1	1	巴中市	3
25281	1	0	1	2	40	1	3	1	1	0	1	2	0	1	1	2	0	0	1	1	3	2	2	巴中市	3
25284	1	1	1	1	40	1	1	1	1	0	1	4	0	0	1	2	0	0	1	1	4	1	1	巴中市	1
25286	1	1	1	2	31	1	1	2	2	0	1	4	0	0	1	2	0	0	1	2	4	1	1	巴中市	1
25287	1	0	1	1	45	1	2	1	2	0	1	4	0	0	2	2	0	0	1	1	3	2	2	巴中市	2
25289	1	0	0	1	55	1	1	1	1	0	1	3	1	0	2	3	1	2	1	4	3	2	2	巴中市	1
25291	1	1	1	1	29	1	2	2	2	0	1	4	0	0	1	2	0	0	1	2	4	1	2	巴中市	2
25294	1	1	1	1	39	1	2	2	2	0	1	4	1	0	1	2	0	0	1	1	4	1	1	巴中市	2
25296	1	0	1	1	50	1	2	2	2	0	1	4	1	0	1	3	1	1	1	5	4	2	2	巴中市	2
25297	1	1	1	1	80	1	3	1	2	0	0	1	0	0	1	2	0	0	1	2	4	1	1	巴中市	3
25299	1	1	1	2	70	1	3	1	2	0	0	1	0	0	1	2	0	0	1	1	4	1	1	巴中市	3
25300	1	1	1	1	68	1	3	1	1	0	1	1	1	0	0	2	0	0	0	1	2	1	2	巴中市	3
25302	2	0	1	2	45	1	1	2	2	0	1	4	0	0	2	4	1	1	1	5	2	2	2	巴中市	1
25305	1	0	1	2	23	1	2	1	2	0	0	2	0	0	1	2	0	0	1	2	4	2	2	巴中市	2
25307	1	1	1	1	32	1	2	1	2	0	1	3	0	0	1	3	0	0	1	1	4	1	1	巴中市	2
25308	1	0	0	1	34	1	2	1	2	0	1	4	1	0	1	3	0	0	1	4	4	3	2	巴中市	2
25309	1	0	0	1	36	1	2	2	2	0	1	4	1	0	2	3	0	0	0	4	4	3	2	巴中市	2
25311	1	1	1	1	47	1	3	1	1	0	1	2	0	0	1	2	0	0	1	1	4	1	1	巴中市	3
25313	1	0	1	1	47	1	3	1	2	0	0	2	0	0	0	2	0	0	0	2	3	2	2	巴中市	3
25314	1	1	1	2	38	1	1	2	2	0	1	3	0	0	1	2	0	0	0	2	4	1	1	巴中市	1
25315	1	0	0	2	34	1	3	1	2	0	1	2	0	0	2	2	0	0	0	2	3	3	2	巴中市	3
25316	1	0	0	2	27	1	3	1	1	0	1	3	0	0	1	2	0	0	0	2	3	3	2	巴中市	3
25317	1	1	1	2	45	1	1	2	2	0	1	2	0	0	1	2	0	0	1	2	4	1	1	巴中市	1
25319	1	1	1	1	39	1	1	2	2	0	0	3	0	0	1	2	0	0	1	2	4	1	2	巴中市	1
25321	1	1	1	2	30	1	1	2	2	0	1	3	0	0	1	2	0	0	1	2	4	1	1	巴中市	1
25322	1	0	1	1	31	1	1	2	2	0	1	4	0	0	1	3	0	0	0	4	4	3	2	巴中市	1
25324	1	1	1	1	37	1	1	2	2	1	1	3	0	0	1	2	0	0	1	1	4	1	1	巴中市	1
25326	1	1	1	1	50	1	1	2	2	0	1	4	0	0	1	2	0	0	1	2	4	1	1	巴中市	1
25327	1	0	1	2	46	1	3	1	2	0	0	2	0	0	0	2	0	0	0	2	3	2	2	巴中市	3
25329	1	1	1	2	30	1	2	2	2	0	1	3	0	0	1	2	0	0	1	2	4	1	2	巴中市	2
25331	1	0	1	1	47	1	2	1	2	0	1	3	1	0	0	2	0	0	0	2	3	3	2	巴中市	2
25332	1	1	1	2	40	1	1	2	2	0	1	4	0	0	1	3	0	0	1	2	1	1	2	巴中市	1
25333	1	1	1	2	38	1	1	2	2	0	1	4	0	0	1	2	0	0	1	4	4	1	2	巴中市	1
25335	1	1	0	2	34	1	3	1	2	0	1	2	0	0	1	2	0	0	0	2	4	1	2	巴中市	3
25336	1	1	1	1	45	1	1	2	2	0	1	5	0	0	1	2	0	0	0	1	4	1	2	巴中市	1
25337	1	1	1	1	30	1	1	2	2	0	1	3	0	0	1	2	0	0	1	2	4	1	1	巴中市	1
25338	1	0	1	1	58	1	1	2	2	0	1	4	0	0	2	3	0	0	0	2	4	2	2	巴中市	1
25340	1	1	1	2	26	1	5	2	2	0	0	3	0	0	1	2	0	0	1	2	4	1	2	巴中市	5
25341	1	1	1	1	51	1	2	2	2	0	1	4	0	0	1	2	0	0	1	2	4	1	1	巴中市	2
25342	2	0	1	2	45	1	2	2	2	0	1	4	0	0	1	4	0	0	0	4	3	2	2	巴中市	2
25343	1	1	1	2	52	1	2	2	2	0	1	4	0	0	1	2	0	0	1	2	4	1	1	巴中市	2
25344	1	1	1	1	50	1	2	2	2	0	1	3	0	0	1	3	0	0	1	4	4	1	1	巴中市	2
25345	2	0	1	2	29	1	1	2	2	0	1	3	0	0	2	4	0	0	0	4	3	2	2	巴中市	1
25346	1	1	1	1	20	1	5	1	2	0	0	4	0	0	1	2	0	0	1	1	4	1	2	巴中市	5
25347	1	1	1	2	25	1	2	2	2	0	1	3	0	0	1	2	0	0	1	2	4	1	2	巴中市	2
25348	1	1	1	1	35	1	2	2	2	0	1	3	0	0	1	2	0	0	1	2	4	1	1	巴中市	2
25349	2	0	1	1	30	1	2	2	1	0	1	3	0	0	1	4	0	0	0	4	3	2	2	巴中市	2
25350	1	1	1	2	30	1	2	2	2	0	1	3	0	0	1	2	0	0	1	1	4	1	1	巴中市	2
25351	1	0	1	1	34	1	2	2	2	0	1	3	0	0	1	2	0	0	1	2	4	3	2	巴中市	2
25352	2	0	1	2	30	1	1	2	1	0	1	3	0	0	1	4	0	0	0	4	3	2	2	巴中市	1
25353	1	1	1	1	35	1	2	2	2	0	1	3	0	0	1	2	0	0	1	2	4	1	2	巴中市	2
25354	1	1	1	1	30	1	2	2	2	0	1	3	0	0	1	2	0	0	1	2	4	1	1	巴中市	2
25355	2	1	1	2	35	1	1	2	2	0	1	3	0	0	1	4	1	3	0	4	2	1	1	巴中市	1
25356	1	0	0	1	48	1	3	1	2	0	0	5	1	0	1	3	0	0	1	4	4	3	2	巴中市	3
25357	2	0	1	1	38	1	1	2	2	0	1	5	0	0	2	4	1	3	1	4	3	2	2	巴中市	1
25358	1	0	1	1	50	1	2	2	2	0	1	2	0	0	1	2	0	0	1	2	1	2	2	巴中市	2
25359	1	1	1	2	25	1	2	2	2	1	1	2	0	0	1	2	0	0	1	2	4	1	1	巴中市	2
25360	2	0	1	2	29	1	1	2	2	0	1	4	0	0	1	4	0	0	0	4	3	2	2	巴中市	1
25361	1	1	1	1	60	1	2	2	2	0	1	3	0	0	1	2	0	0	1	4	4	1	1	巴中市	2
25362	1	1	1	2	30	1	2	2	2	0	1	4	0	0	1	2	0	0	1	2	1	1	2	巴中市	2
25363	1	1	1	2	20	1	5	2	2	0	0	1	0	0	1	2	0	0	1	1	4	1	1	巴中市	5
25364	2	0	1	1	35	1	2	2	2	0	1	3	0	0	1	4	1	3	1	4	4	2	2	巴中市	2
25365	1	1	1	1	20	1	2	2	2	0	1	3	0	0	1	2	0	0	1	2	4	1	2	巴中市	2
25366	1	0	1	2	37	1	1	2	1	0	1	3	1	0	1	2	0	0	0	4	3	2	2	巴中市	1
25374	1	1	1	2	33	1	2	2	2	0	1	3	0	0	1	2	0	0	0	4	3	1	2	巴中市	2
25399	1	0	1	1	37	1	2	2	2	0	1	4	0	0	1	2	0	0	0	4	3	2	2	巴中市	2
25415	1	0	1	2	35	1	2	2	2	0	0	5	0	0	1	3	0	0	1	4	4	2	2	巴中市	2
25555	1	0	0	2	70	1	3	1	1	0	1	2	0	0	0	2	0	0	0	2	3	3	2	巴中市	3
25562	1	0	1	2	27	1	3	1	1	0	1	2	0	0	0	2	0	0	0	2	2	3	2	巴中市	3
25566	1	0	0	1	46	1	2	2	2	0	1	4	1	0	1	2	0	0	1	4	4	3	2	巴中市	2
25571	1	0	1	1	54	1	3	1	2	0	0	3	1	0	0	2	0	0	0	2	1	3	2	巴中市	3
25574	1	0	0	2	31	1	2	1	2	0	0	3	0	0	1	3	0	0	0	2	4	3	2	巴中市	2
25578	1	0	1	2	47	1	3	1	2	1	1	4	0	0	1	2	0	0	0	2	3	3	2	巴中市	3
25581	1	0	0	2	34	1	3	1	2	0	1	2	0	0	0	2	0	0	0	2	2	3	2	巴中市	3
25584	1	1	1	1	45	1	2	1	2	0	0	5	1	0	0	2	0	0	0	2	1	1	2	巴中市	2
25587	1	0	0	1	48	1	1	1	2	0	1	5	0	0	0	2	0	0	0	2	1	2	2	巴中市	1
25591	1	0	0	2	25	1	1	1	2	0	1	5	0	0	0	2	0	0	0	4	4	3	2	巴中市	1
25594	1	0	0	1	35	1	3	1	1	0	1	1	0	0	0	2	0	0	0	4	2	2	1	巴中市	3
25598	1	0	1	2	46	1	3	1	2	1	1	3	0	0	1	2	0	0	0	2	4	3	2	巴中市	3
25603	1	0	1	1	38	1	2	1	2	0	1	3	0	0	1	2	0	0	0	2	3	3	2	巴中市	2
25605	1	0	1	1	38	1	2	1	2	0	1	3	0	0	2	2	0	0	0	4	3	2	2	巴中市	2
25613	2	0	0	1	28	1	1	2	2	0	1	3	0	0	2	4	0	0	0	5	3	2	2	巴中市	1
25615	1	0	1	2	33	1	3	1	1	0	1	2	0	0	0	2	0	0	0	2	3	3	2	巴中市	3
25617	1	0	1	2	27	1	3	1	2	0	1	2	0	0	0	2	0	0	0	2	3	3	2	巴中市	3
25619	1	0	1	2	46	1	3	1	2	0	1	2	0	0	0	2	0	0	0	2	3	2	2	巴中市	3
25620	1	0	0	1	22	1	5	1	1	0	1	2	0	0	0	3	0	0	0	2	3	2	2	巴中市	5
25622	1	0	0	1	48	1	2	2	2	0	1	2	1	0	1	3	1	3	1	4	3	3	2	巴中市	2
25627	1	0	1	1	32	1	3	1	1	0	1	2	1	0	0	3	1	2	0	4	3	2	2	巴中市	3
25636	1	0	1	1	59	1	3	1	1	0	1	3	1	0	0	1	0	0	0	5	3	2	2	巴中市	3
25639	1	0	1	2	53	1	2	1	1	0	1	4	0	0	1	3	0	0	0	6	3	2	2	巴中市	2
25641	2	0	1	1	38	1	1	2	2	0	1	3	0	0	2	4	1	1	1	4	2	3	2	巴中市	1
25642	1	0	1	1	58	1	3	1	1	0	1	3	1	0	0	2	0	0	0	6	4	2	2	巴中市	3
25643	1	0	1	2	50	1	2	1	1	0	0	4	0	0	0	2	0	0	0	6	4	2	2	巴中市	2
25645	1	0	1	1	60	1	3	1	1	0	1	3	1	0	1	1	0	0	0	6	3	2	2	巴中市	3
25648	1	0	1	1	25	1	2	2	1	0	1	2	0	0	1	3	0	0	0	2	4	2	2	巴中市	2
25651	1	0	1	2	57	1	3	1	1	0	1	3	0	0	1	1	1	3	0	6	3	2	2	巴中市	3
25655	1	0	0	1	46	1	3	1	1	0	1	4	0	0	0	3	0	0	0	2	4	3	2	巴中市	3
25658	2	0	1	1	38	1	2	2	2	0	1	4	0	0	2	4	1	3	1	4	3	2	2	巴中市	2
25661	1	0	1	1	29	1	1	2	1	0	1	3	0	0	1	3	0	0	0	2	4	3	2	巴中市	1
25667	1	0	1	2	40	1	3	1	1	0	1	2	0	0	0	2	0	0	0	2	3	3	2	巴中市	3
25672	2	0	1	2	32	1	2	2	2	0	0	5	0	0	2	4	1	3	1	4	3	3	2	巴中市	2
25676	2	0	0	1	40	1	2	2	2	0	1	4	1	0	2	4	1	3	1	2	3	3	2	巴中市	2
25679	1	0	0	2	54	1	2	1	2	0	1	3	0	0	1	3	0	0	0	4	4	2	2	巴中市	2
25683	2	0	0	1	36	1	1	2	2	0	1	4	1	0	1	4	0	0	0	4	1	2	2	巴中市	1
25684	2	0	0	1	38	1	2	2	2	0	1	3	1	0	2	4	1	3	1	2	3	3	2	巴中市	2
25688	1	0	1	2	30	1	2	1	2	0	1	2	0	0	0	2	0	0	0	2	2	2	2	巴中市	2
25690	2	1	0	1	70	1	2	1	2	0	1	3	1	0	1	4	0	0	0	4	1	1	2	巴中市	2
25692	1	0	0	1	18	1	5	1	2	0	0	4	0	0	0	1	0	0	0	2	4	2	2	巴中市	5
25694	1	0	1	2	60	1	3	1	1	0	0	2	0	0	0	2	0	0	0	4	2	2	2	巴中市	3
25696	1	0	1	1	60	1	1	2	2	0	1	4	1	0	1	3	0	0	0	2	1	2	2	巴中市	1
25698	2	1	0	1	71	1	2	1	2	0	1	3	0	0	1	4	0	0	0	4	2	1	2	巴中市	2
25700	1	0	1	2	47	1	2	1	2	0	1	2	0	0	0	1	0	0	0	2	4	2	2	巴中市	2
25702	1	0	1	1	50	1	1	2	2	0	1	4	0	0	0	2	0	0	0	4	3	2	2	巴中市	1
25705	1	0	0	2	21	1	5	2	2	0	0	4	0	0	0	2	0	0	0	2	4	2	2	巴中市	5
25707	1	1	1	1	27	1	1	2	2	0	1	3	0	0	0	3	0	0	0	2	4	1	2	巴中市	1
25709	1	1	1	2	72	1	3	1	1	0	0	2	0	0	0	2	0	0	0	4	2	1	2	巴中市	3
25711	1	0	0	2	22	1	5	2	2	0	1	3	0	0	0	2	0	0	0	4	4	2	2	巴中市	5
25714	2	0	0	1	61	1	1	1	2	0	1	3	1	0	1	4	0	0	0	5	3	2	2	巴中市	1
25715	1	1	0	2	21	1	5	3	2	0	0	3	0	0	0	3	0	0	0	4	4	1	2	巴中市	5
25718	2	0	0	1	67	1	1	2	2	0	1	4	0	1	2	4	1	3	1	5	2	2	2	巴中市	1
25721	1	0	1	2	26	1	1	1	2	0	1	4	0	0	1	2	1	3	0	2	4	2	2	巴中市	1
25724	2	0	0	1	45	1	1	2	2	0	0	4	1	0	2	4	1	3	0	5	4	2	2	巴中市	1
25726	1	0	0	2	19	1	5	2	2	0	0	3	0	0	0	2	0	0	0	2	4	2	2	巴中市	5
25732	1	0	1	1	40	1	2	2	2	0	1	3	1	0	1	3	1	2	0	2	4	2	2	巴中市	2
25733	2	0	0	2	41	1	2	1	2	0	1	3	0	0	1	4	1	3	1	4	4	2	2	巴中市	2
25742	1	0	0	2	36	1	2	2	2	0	1	3	0	0	1	3	0	0	0	4	4	3	2	巴中市	2
25744	1	1	1	2	41	1	2	2	2	0	1	3	0	0	0	2	0	0	0	2	2	1	2	巴中市	2
25749	1	0	1	2	26	1	1	2	2	0	1	4	0	0	0	3	1	3	0	4	3	2	2	巴中市	1
25751	2	0	0	1	49	1	2	2	2	0	1	4	1	0	1	4	0	0	1	4	4	2	2	巴中市	2
25755	1	0	1	2	54	1	2	1	2	0	1	3	0	0	0	2	0	0	0	4	2	2	2	巴中市	2
25760	1	1	1	1	47	1	1	2	2	0	1	5	0	0	1	3	0	0	0	4	3	1	2	巴中市	1
25763	1	0	1	2	27	1	1	2	2	0	1	4	0	0	0	3	0	0	0	2	4	2	2	巴中市	1
25769	1	0	0	1	20	1	5	2	2	0	0	4	0	0	1	2	1	3	0	2	4	2	2	巴中市	5
25773	1	0	1	2	19	1	5	2	2	0	1	2	0	0	0	2	0	0	0	4	3	2	2	巴中市	5
25777	1	0	1	2	27	1	1	2	2	0	1	4	0	0	0	2	0	0	0	2	4	2	2	巴中市	1
25781	1	1	1	1	40	1	1	2	2	0	1	5	1	0	1	2	0	0	0	2	1	1	2	巴中市	1
25805	1	1	0	2	30	1	3	2	2	0	0	3	0	0	1	3	0	0	0	2	4	1	2	巴中市	3
25813	1	1	0	2	34	1	2	2	1	0	1	2	0	1	2	3	0	0	0	5	4	1	2	巴中市	2
25821	1	0	1	1	40	1	3	1	2	0	0	4	0	0	1	2	0	0	0	2	2	3	2	巴中市	3
25826	1	1	1	1	50	1	2	1	1	0	0	4	1	1	2	3	0	0	1	4	3	1	1	巴中市	2
25832	1	0	0	1	40	1	3	1	1	0	1	3	1	0	1	3	0	0	1	4	4	3	2	巴中市	3
25839	1	0	1	2	33	1	2	2	2	0	1	3	0	0	1	2	0	0	1	4	4	2	2	巴中市	2
25846	1	0	1	1	72	1	3	1	1	0	1	2	1	0	1	2	0	0	1	4	4	2	2	巴中市	3
25852	1	0	1	2	48	1	3	1	2	0	0	3	0	0	1	2	0	0	1	4	4	2	2	巴中市	3
25860	1	0	1	2	57	1	1	2	1	0	1	3	0	0	1	2	0	0	1	4	4	2	2	巴中市	1
25868	1	0	1	1	55	1	1	2	1	0	1	3	0	0	2	2	0	0	1	4	4	2	2	巴中市	1
25877	1	0	1	1	28	1	2	2	2	0	1	3	0	0	1	2	0	0	1	4	4	2	2	巴中市	2
25896	1	0	1	2	35	1	2	2	2	0	1	3	0	0	1	2	0	0	1	4	4	2	2	巴中市	2
25903	1	0	1	1	30	1	2	2	2	0	1	2	0	0	1	3	0	0	1	4	4	2	2	巴中市	2
25910	1	0	1	1	21	1	2	2	2	0	1	2	0	0	1	2	0	0	1	4	4	2	2	巴中市	2
33648	2	0	0	2	32	1	1	1	2	0	1	3	0	0	1	4	0	0	0	5	3	3	2	巴中市	1
33649	2	0	0	1	30	1	2	1	2	0	0	5	0	0	2	4	0	0	1	2	4	2	2	巴中市	2
33650	1	0	1	2	31	1	3	1	1	0	0	3	0	0	1	2	0	0	1	2	4	3	1	巴中市	3
33651	1	0	1	1	27	1	2	1	1	0	0	4	1	0	2	3	0	0	1	4	4	2	2	巴中市	2
33652	1	0	0	1	26	1	2	1	1	0	0	5	1	0	1	3	0	0	0	2	2	2	2	巴中市	2
33653	2	1	1	1	50	1	2	1	2	0	1	4	1	1	1	4	1	2	0	6	4	1	1	巴中市	2
33654	1	0	1	2	33	1	2	2	2	0	1	4	0	0	0	1	0	0	0	1	3	2	2	巴中市	2
33655	1	0	1	2	34	1	2	2	2	0	1	3	0	0	0	2	0	0	0	2	4	2	2	巴中市	2
33656	1	0	1	2	33	1	2	2	2	0	1	4	0	0	0	3	1	2	0	2	3	2	2	巴中市	2
33657	2	1	1	2	32	1	1	2	1	0	1	3	1	0	0	5	0	0	0	2	4	1	1	巴中市	1
33658	1	0	1	1	52	1	2	1	2	0	1	4	1	0	1	1	0	0	0	2	4	2	2	巴中市	2
33659	2	0	1	2	48	1	2	2	2	1	1	4	0	1	2	4	0	0	0	2	2	2	2	巴中市	2
33660	2	1	1	1	26	1	2	1	2	0	0	3	0	0	2	4	0	0	0	6	2	1	1	巴中市	2
33661	1	1	1	1	26	1	1	2	2	0	0	4	0	0	2	3	0	0	0	6	2	1	2	巴中市	1
33662	2	0	1	1	18	1	5	2	1	0	1	1	0	0	1	5	0	0	0	2	4	2	2	巴中市	5
33663	1	1	1	2	25	1	2	1	2	0	0	5	0	0	1	2	0	0	0	6	2	1	1	巴中市	2
33664	1	1	1	2	27	1	1	2	2	1	1	5	0	0	2	3	0	0	0	6	2	1	1	巴中市	1
33665	1	1	1	2	29	1	2	1	2	0	0	4	0	0	2	3	0	0	0	6	4	1	1	巴中市	2
33666	2	1	1	1	29	1	1	2	2	0	1	5	0	0	2	4	0	0	0	6	2	1	2	巴中市	1
33667	1	1	1	2	19	1	5	1	1	0	0	1	0	0	1	3	0	0	1	2	3	1	2	巴中市	5
33668	1	1	0	1	30	1	2	1	2	0	0	4	0	0	2	3	0	0	0	6	3	1	2	巴中市	2
33669	1	0	1	2	40	1	3	1	1	0	1	3	0	0	2	3	0	0	0	2	4	3	2	巴中市	3
33670	1	0	1	2	18	1	5	1	1	0	1	3	0	0	0	3	0	0	0	2	4	3	2	巴中市	5
33671	1	0	0	2	34	1	3	1	1	0	1	2	0	0	1	3	0	0	0	4	2	3	1	巴中市	3
33672	1	0	1	2	30	1	2	2	2	0	1	2	0	1	0	3	0	0	0	2	4	2	2	巴中市	2
33673	1	0	1	1	29	1	1	2	2	1	1	5	1	0	2	3	0	0	0	6	1	3	2	巴中市	1
33674	1	0	1	2	48	1	2	1	1	0	1	3	0	0	2	3	0	0	0	6	4	2	2	巴中市	2
33675	1	0	1	1	18	1	5	1	2	0	1	4	0	1	1	2	0	0	0	4	4	2	2	巴中市	5
33676	1	0	1	2	34	1	3	1	2	0	1	3	0	0	1	3	0	0	0	5	2	2	2	巴中市	3
33677	1	0	1	2	30	1	3	1	1	0	0	3	0	0	1	2	1	1	0	2	2	2	2	巴中市	3
33678	1	1	1	2	58	1	3	1	1	0	0	2	0	0	0	1	0	0	0	1	2	1	1	巴中市	3
33679	1	0	1	2	50	1	3	1	1	0	0	3	1	0	0	1	0	0	0	5	4	2	2	巴中市	3
33680	1	0	0	1	42	1	2	2	1	0	0	5	0	1	1	3	1	2	1	4	2	2	2	巴中市	2
33681	1	0	1	1	38	2	1	2	2	0	1	4	1	0	1	3	1	2	0	1	2	2	2	巴中市	1
33682	1	0	0	1	20	1	1	2	2	0	1	3	0	0	0	1	0	0	0	2	4	2	2	巴中市	1
33683	1	0	1	2	50	1	3	1	1	0	0	3	0	0	0	2	0	0	0	2	4	2	2	巴中市	3
33684	1	0	1	1	40	2	2	2	2	0	1	4	1	0	2	3	0	0	1	4	1	2	2	巴中市	2
33685	1	0	0	1	26	1	2	2	2	0	0	1	1	0	2	3	0	0	0	2	3	3	1	巴中市	2
33686	1	1	1	2	26	1	3	1	1	0	0	1	0	0	1	3	0	0	0	4	3	1	1	巴中市	3
33687	1	0	1	1	25	1	1	1	2	0	0	1	1	0	2	2	1	3	1	4	3	3	1	巴中市	1
33688	1	0	1	1	23	1	1	1	2	0	0	1	1	1	2	3	0	0	1	2	3	3	1	巴中市	1
33689	1	0	1	2	24	1	2	1	2	0	1	1	0	0	1	3	1	3	0	4	3	3	2	巴中市	2
33690	1	1	0	1	30	1	2	1	1	0	1	2	1	0	1	3	0	0	0	4	3	1	2	巴中市	2
33691	1	1	0	2	38	1	3	1	1	0	1	2	0	0	1	3	0	0	0	4	3	1	1	巴中市	3
33692	1	1	1	2	27	1	3	1	1	0	0	1	1	1	0	3	0	0	0	6	4	1	1	巴中市	3
33693	1	0	0	1	32	1	2	2	2	0	1	3	1	0	1	3	0	0	0	4	3	3	2	巴中市	2
33694	1	0	0	2	29	1	3	1	1	0	0	1	0	0	1	3	0	0	1	2	3	3	2	巴中市	3
33695	1	0	1	2	38	1	3	1	1	0	1	2	0	0	1	2	0	0	0	5	3	3	2	巴中市	3
33696	1	1	0	2	34	1	3	1	1	0	1	2	0	0	2	3	0	0	0	4	2	1	1	巴中市	3
33697	2	0	0	1	26	1	2	2	2	0	1	1	1	0	2	4	1	2	1	2	2	2	2	巴中市	2
33698	2	0	0	2	36	1	1	2	2	0	1	2	0	0	2	4	0	0	1	5	3	2	2	巴中市	1
33699	2	0	1	1	36	1	1	2	2	0	1	1	1	0	2	4	1	3	1	4	3	3	2	巴中市	1
33700	2	0	0	1	46	1	2	2	2	0	1	4	1	0	1	4	0	0	1	6	3	3	2	巴中市	2
33701	1	0	1	1	28	1	2	1	1	0	1	3	0	0	2	3	0	0	1	5	2	3	2	巴中市	2
33702	1	1	0	1	33	1	2	1	1	1	1	4	0	0	2	3	1	3	0	5	3	1	1	巴中市	2
33703	1	0	0	1	40	1	2	2	2	0	1	3	1	0	2	3	1	3	0	5	3	3	2	巴中市	2
33704	1	1	1	2	40	1	3	1	1	0	0	2	0	1	1	3	0	0	1	4	3	1	1	巴中市	3
33705	1	1	1	2	40	1	3	1	1	0	1	2	0	0	0	3	1	2	1	2	2	1	1	巴中市	3
33706	1	1	0	2	51	1	1	1	1	0	1	2	0	0	0	3	0	0	0	5	3	1	1	巴中市	1
33707	1	1	0	1	50	1	3	1	1	0	1	2	0	0	2	3	0	0	0	1	2	1	1	巴中市	3
33708	1	1	0	2	60	1	3	1	1	0	1	1	0	0	0	1	1	1	0	1	2	1	1	巴中市	3
33709	1	1	0	1	40	1	3	1	1	0	1	5	1	0	0	2	1	3	1	6	2	1	1	巴中市	3
33710	2	0	0	1	28	1	2	2	2	0	1	5	0	0	2	4	1	2	1	6	3	2	2	巴中市	2
33711	1	0	0	1	45	1	3	1	2	0	1	3	1	0	0	2	1	3	0	6	3	2	2	巴中市	3
33712	2	0	0	2	40	1	1	1	2	0	1	5	0	0	2	4	1	3	1	6	3	2	2	巴中市	1
33713	1	0	0	2	35	1	3	1	1	0	1	4	0	0	0	2	1	3	0	6	3	3	1	巴中市	3
33714	2	1	0	1	50	1	3	1	1	0	1	4	1	0	0	5	1	2	0	1	4	1	1	巴中市	3
33715	2	0	0	2	28	1	2	2	2	0	1	4	0	0	2	4	1	2	1	6	3	2	2	巴中市	2
33716	2	0	0	2	40	1	1	2	2	0	1	5	0	0	2	4	1	2	1	6	3	2	2	巴中市	1
33717	2	0	0	2	30	1	1	1	2	1	1	5	0	0	2	4	0	0	0	6	4	2	2	巴中市	1
33718	1	0	1	1	28	1	2	2	2	1	1	4	1	0	2	3	1	3	0	6	3	2	2	巴中市	2
33719	1	0	0	1	20	1	2	1	2	1	1	4	0	0	2	1	0	0	1	6	3	2	2	巴中市	2
33720	1	1	0	1	50	1	3	1	1	0	1	3	1	0	0	3	1	3	0	5	2	1	2	巴中市	3
33721	1	1	0	1	20	1	5	2	1	0	1	2	0	0	1	2	0	0	0	4	3	1	1	巴中市	5
33722	2	1	0	1	33	1	3	1	1	0	1	2	1	0	2	4	1	1	1	4	3	1	1	巴中市	3
33723	1	1	0	1	30	1	3	1	1	0	1	5	1	0	0	3	1	2	1	6	3	1	2	巴中市	3
33724	1	0	1	1	25	1	3	1	1	0	1	5	1	0	2	2	1	3	0	6	3	3	2	巴中市	3
33725	1	1	0	2	26	1	2	2	1	0	0	1	1	0	0	3	0	0	0	2	2	1	1	巴中市	2
33726	1	1	0	1	28	1	3	1	1	0	1	2	1	0	2	2	1	3	0	4	2	1	1	巴中市	3
33727	1	1	0	1	27	1	1	1	1	0	1	2	1	0	1	3	1	2	0	2	2	1	1	巴中市	1
33728	2	0	0	1	31	1	1	2	1	0	1	3	1	0	2	4	0	0	0	5	3	3	2	巴中市	1
33729	2	0	0	1	54	1	1	2	2	0	1	4	1	0	1	4	0	0	1	6	3	3	2	巴中市	1
33730	2	0	0	1	28	1	3	1	2	0	1	2	0	0	2	4	1	3	1	5	2	3	2	巴中市	3
33731	1	0	0	1	35	1	2	2	2	0	1	3	1	0	1	3	0	0	1	5	3	3	2	巴中市	2
33732	1	0	0	1	32	1	1	1	1	0	1	2	1	0	2	3	0	0	1	5	2	3	1	巴中市	1
33733	1	1	0	1	29	1	3	1	2	0	1	3	1	0	2	3	0	0	1	5	3	1	1	巴中市	3
33734	2	0	1	1	34	1	2	2	2	0	1	3	1	0	2	4	1	3	1	5	3	3	2	巴中市	2
33735	2	0	1	1	30	1	1	2	1	0	1	3	1	0	2	4	0	0	1	4	2	3	2	巴中市	1
33736	2	0	1	1	30	1	2	2	2	0	1	4	1	0	2	4	1	2	1	5	3	3	2	巴中市	2
181	1	0	1	2	65	1	1	2	2	0	0	5	0	1	2	2	0	0	0	4	4	2	2	不晓得	1
91	1	1	1	1	32	1	2	2	2	0	1	4	1	1	2	3	0	0	0	2	1	1	2	成都市	2
3424	1	1	1	1	46	1	3	1	1	0	1	4	1	1	1	2	0	0	1	1	1	1	2	成都市	3
3892	2	0	1	2	27	1	1	2	1	1	1	5	0	0	1	4	0	0	0	2	4	3	2	成都市	1
3893	1	0	1	2	56	1	2	2	2	0	1	4	0	0	1	2	0	0	0	2	4	2	2	成都市	2
3894	1	0	0	2	47	1	2	2	2	0	1	5	0	0	2	3	1	2	1	2	4	2	2	成都市	2
3895	1	1	1	2	33	1	1	2	2	0	1	3	0	0	1	3	0	0	0	1	4	1	2	成都市	1
3896	1	1	1	2	53	1	3	1	2	0	1	3	0	1	0	2	0	0	0	1	2	1	2	成都市	3
3897	2	1	1	2	33	1	1	2	2	0	1	3	0	0	2	4	1	2	1	4	2	1	1	成都市	1
3898	1	1	1	2	30	1	3	1	1	0	0	4	0	0	1	3	1	2	0	4	2	1	1	成都市	3
3899	1	1	1	1	36	1	2	2	2	0	1	3	1	0	1	3	0	0	0	2	1	1	2	成都市	2
3900	1	1	0	1	39	1	2	2	2	0	0	5	0	0	2	3	1	2	0	2	4	1	1	成都市	2
3901	1	1	1	2	18	1	5	2	1	0	0	1	0	0	0	2	0	0	0	1	4	1	1	成都市	5
3902	1	1	1	2	27	1	1	2	2	0	1	4	0	0	1	3	0	0	1	2	4	1	2	成都市	1
3903	1	1	1	2	51	1	3	1	2	0	0	4	0	0	0	2	0	0	0	2	3	1	2	成都市	3
3904	1	1	1	2	47	1	3	1	1	0	0	2	0	0	0	2	0	0	0	2	2	1	2	成都市	3
3905	1	1	0	1	58	1	3	1	1	0	1	2	1	0	0	3	0	0	0	2	3	1	2	成都市	3
3906	1	1	0	2	31	1	1	2	2	0	1	5	0	1	1	3	1	3	1	2	4	1	1	成都市	1
3907	1	0	1	1	32	1	2	2	2	0	0	5	1	0	0	2	0	0	0	2	4	2	2	成都市	2
3910	2	0	0	2	24	2	2	2	2	0	1	2	0	0	2	4	0	0	0	6	4	3	1	成都市	2
3911	1	0	1	1	22	1	2	2	2	0	1	3	0	0	0	2	0	0	0	6	4	2	2	成都市	2
3912	1	1	1	1	39	1	2	1	1	0	1	5	1	0	1	3	0	0	0	4	1	1	1	成都市	2
3913	1	0	1	2	33	1	2	2	2	0	0	5	0	1	2	2	0	0	0	6	4	2	2	成都市	2
3914	1	0	1	1	24	1	2	2	2	0	1	5	0	1	2	2	0	0	0	4	4	2	2	成都市	2
3915	1	0	0	1	35	1	2	3	2	0	1	5	0	1	2	1	1	2	1	6	4	2	2	成都市	2
3916	1	0	1	2	38	1	2	2	2	0	0	4	0	0	2	2	0	0	0	4	4	2	2	成都市	2
3917	1	1	0	2	27	1	2	2	2	1	1	5	0	0	2	3	0	0	0	4	4	1	2	成都市	2
3918	1	0	1	2	30	1	2	3	2	1	1	5	0	0	2	2	0	0	0	4	4	2	2	成都市	2
3919	2	0	1	2	36	1	2	2	2	0	1	5	0	1	2	4	1	2	1	2	4	3	2	成都市	2
3920	1	0	1	1	20	1	2	2	2	0	1	5	0	0	2	2	1	2	1	5	4	2	2	成都市	2
3921	1	0	0	1	37	1	2	2	2	0	1	5	0	0	2	2	0	0	0	2	3	2	2	成都市	2
3922	2	0	1	2	25	1	2	2	2	0	0	5	0	0	1	5	0	0	0	5	4	2	2	成都市	2
3923	1	0	0	2	37	1	2	2	2	0	1	3	0	1	1	3	0	0	0	5	4	2	2	成都市	2
3924	1	0	1	2	25	1	2	2	2	0	0	5	0	0	1	2	0	0	0	2	4	2	2	成都市	2
3925	1	0	1	2	44	1	2	2	2	1	1	5	0	0	1	2	0	0	0	1	4	2	2	成都市	2
3926	1	0	1	1	26	1	1	2	2	0	1	3	0	0	2	3	0	0	0	4	4	2	2	成都市	1
3927	1	0	1	1	43	1	2	3	2	0	1	5	1	0	2	2	0	0	0	2	4	2	2	成都市	2
3928	1	0	1	1	24	1	2	2	2	0	0	3	0	0	2	3	0	0	0	1	4	3	2	成都市	2
3929	1	0	0	2	25	1	2	2	2	0	1	5	0	0	2	3	0	0	1	6	4	3	2	成都市	2
3930	2	0	1	1	25	1	2	2	2	0	1	1	0	0	2	4	0	0	1	2	4	2	2	成都市	2
3931	1	0	1	1	29	1	2	2	2	0	1	5	0	0	1	3	0	0	0	6	4	2	2	成都市	2
3932	2	0	1	1	24	1	2	2	2	0	0	5	0	0	1	4	0	0	0	1	3	2	2	成都市	2
3933	1	0	1	2	24	1	2	2	2	0	1	4	0	0	1	2	0	0	0	4	4	2	2	成都市	2
3934	2	0	1	1	22	1	2	2	2	0	1	2	1	0	2	4	0	0	1	2	1	3	2	成都市	2
3935	1	0	0	1	39	1	2	3	2	0	0	5	0	0	2	3	0	0	0	1	4	2	2	成都市	2
3936	2	0	1	1	30	1	2	2	1	0	1	5	1	0	1	4	0	0	0	4	4	2	2	成都市	2
3937	1	0	0	2	22	1	2	2	2	0	1	4	0	0	0	2	0	0	0	2	3	3	2	成都市	2
3938	1	0	0	2	28	1	2	2	2	1	1	5	0	0	2	2	0	0	1	2	4	3	2	成都市	2
3939	1	0	0	1	26	1	2	2	2	0	1	4	0	0	2	2	0	0	0	1	3	2	2	成都市	2
3940	1	0	1	1	24	1	2	2	2	0	1	4	0	0	0	2	0	0	0	5	4	2	2	成都市	2
4013	1	0	1	2	55	1	1	1	2	0	1	3	0	0	2	2	0	0	1	4	2	2	2	成都市	1
4022	1	0	1	1	75	1	1	1	2	0	1	5	1	0	0	1	0	0	1	4	3	2	2	成都市	1
4023	1	1	1	2	30	2	4	2	2	0	0	5	0	0	1	2	0	0	0	1	4	1	2	成都市	4
4024	1	0	1	1	30	1	2	2	2	0	1	5	0	0	1	3	0	0	0	6	4	2	2	成都市	2
4025	1	0	1	2	26	1	2	3	2	0	1	5	0	0	2	2	0	0	0	2	4	2	2	成都市	2
4026	1	1	1	2	27	1	2	3	2	1	1	5	0	1	2	2	0	0	1	6	4	1	2	成都市	2
4027	1	0	1	1	27	1	2	3	2	0	0	5	0	0	2	3	0	0	0	5	4	2	2	成都市	2
4029	1	1	0	1	53	1	2	2	2	0	1	4	0	0	2	3	1	1	1	5	2	1	2	成都市	2
4031	1	0	1	2	36	1	2	2	2	0	1	5	0	1	2	3	0	0	1	6	4	2	2	成都市	2
4033	1	0	1	1	42	1	2	1	2	0	1	5	0	0	2	3	0	0	1	6	2	2	2	成都市	2
4037	1	0	1	2	40	1	1	3	2	0	0	5	0	0	1	3	0	0	0	6	3	2	2	成都市	1
4038	1	1	1	2	21	2	5	2	1	0	1	2	0	1	2	3	0	0	0	2	2	1	1	成都市	5
4039	1	0	0	1	22	1	2	2	2	1	1	5	0	0	0	3	0	0	1	5	4	2	2	成都市	2
4044	1	0	1	2	48	1	5	2	2	0	1	4	0	0	2	3	0	0	0	4	4	3	2	成都市	5
4058	1	0	0	1	58	1	4	1	2	0	0	5	1	1	2	3	1	3	1	1	4	2	2	成都市	4
4060	1	1	1	2	43	1	5	1	2	0	1	1	0	1	2	3	0	0	1	6	4	1	2	成都市	7
4063	1	1	1	2	47	1	2	2	2	0	1	5	0	1	2	3	0	0	0	6	4	1	2	成都市	2
4066	2	0	1	2	67	1	4	1	2	0	1	3	0	1	2	5	1	2	1	4	2	2	2	成都市	4
4067	1	0	0	1	31	1	4	1	2	0	0	1	1	1	2	2	0	0	0	6	2	2	2	成都市	4
4069	2	0	1	1	29	1	1	3	2	1	1	5	1	0	2	5	1	3	1	2	4	3	2	成都市	1
4070	1	0	0	1	47	1	2	3	2	0	1	5	1	1	2	3	0	0	1	6	4	2	2	成都市	2
4072	1	0	0	1	63	1	4	2	2	0	1	5	1	1	1	2	0	0	1	6	3	2	2	成都市	4
4077	1	0	1	2	38	1	2	2	2	0	1	5	0	0	1	2	0	0	0	1	3	2	2	成都市	2
4079	1	0	0	1	20	1	5	2	2	0	0	5	0	0	1	3	0	0	0	6	4	2	2	成都市	5
4080	1	1	1	2	47	1	4	1	2	0	0	5	0	0	2	2	0	0	1	1	4	1	2	成都市	4
4081	1	0	1	2	44	1	5	1	2	0	0	5	0	0	1	2	0	0	1	2	2	2	2	成都市	7
4083	1	0	1	2	18	2	5	2	2	0	0	2	0	0	1	2	0	0	0	2	3	2	2	成都市	5
4096	1	1	1	1	35	1	2	2	2	1	0	5	0	0	2	3	0	0	1	6	4	1	2	成都市	2
4102	1	0	0	1	22	1	5	2	1	0	1	3	0	0	1	3	0	0	0	4	4	3	2	成都市	5
4104	1	1	1	1	25	1	2	2	2	0	0	4	1	0	2	3	0	0	0	2	1	1	2	成都市	2
4106	1	0	0	1	58	1	1	2	2	0	0	5	1	0	2	2	1	3	1	4	4	2	2	成都市	1
4109	1	0	1	2	63	1	4	1	2	0	1	4	0	1	1	2	0	0	1	4	3	2	2	成都市	4
4111	2	0	1	1	22	1	5	2	2	0	0	3	0	1	1	4	0	0	0	5	2	2	2	成都市	5
4117	1	0	1	2	32	1	2	2	2	1	1	5	1	0	2	3	0	0	0	5	3	3	2	成都市	2
4120	1	0	1	2	24	1	2	2	2	0	1	5	0	0	2	3	0	0	0	4	3	2	2	成都市	2
4122	1	0	0	1	23	2	5	3	2	0	0	5	0	0	1	3	1	3	0	5	4	2	2	成都市	5
4125	1	0	1	2	33	1	4	2	2	0	1	5	0	1	1	3	0	0	1	2	4	2	2	成都市	6
4127	1	0	1	2	32	1	4	2	2	0	1	5	1	0	2	3	0	0	0	4	4	2	2	成都市	6
4129	2	1	1	2	67	1	3	2	2	0	1	3	0	0	2	4	0	0	1	2	4	1	2	成都市	3
4130	1	1	1	1	51	1	3	1	2	0	1	3	0	0	0	3	0	0	0	2	2	1	2	成都市	3
4131	1	1	0	1	34	1	2	2	2	1	1	5	0	1	2	3	1	3	0	4	4	1	2	成都市	2
4134	1	0	1	1	29	1	5	3	2	0	0	1	0	0	2	3	0	0	0	4	3	2	2	成都市	5
4135	1	1	1	2	52	1	3	1	2	0	1	3	0	1	0	2	0	0	0	2	2	1	2	成都市	3
4138	1	1	1	1	25	1	2	2	2	0	1	1	0	0	1	3	1	1	0	4	4	1	2	成都市	2
4141	1	0	0	1	26	1	4	2	2	0	0	5	0	0	2	3	0	0	0	6	4	2	2	成都市	6
4142	2	1	1	2	25	1	1	2	2	0	1	5	0	0	1	5	1	3	0	4	4	1	2	成都市	1
4143	1	0	1	2	24	1	2	2	2	0	1	5	0	0	2	3	1	3	0	1	4	2	2	成都市	2
4151	1	0	0	2	29	1	4	2	2	0	1	5	1	0	2	3	1	2	1	4	4	2	2	成都市	6
4154	2	0	0	1	34	1	2	2	2	0	1	5	0	0	1	4	0	0	0	2	3	2	2	成都市	2
4157	1	0	1	2	35	1	4	2	2	0	1	5	0	0	1	3	0	0	0	1	4	2	2	成都市	6
4161	2	0	1	2	29	1	2	2	2	0	1	5	0	0	1	4	0	0	0	6	4	2	2	成都市	2
4173	1	0	1	1	54	1	1	2	2	0	1	5	1	0	2	1	0	0	1	6	4	2	2	成都市	1
4177	2	0	0	2	62	1	1	2	2	0	1	5	0	1	2	4	1	2	1	6	4	3	2	成都市	1
4188	1	1	1	2	37	1	2	2	2	0	1	5	0	0	2	3	0	0	1	5	4	1	2	成都市	2
4193	2	0	1	2	60	1	1	2	2	0	1	5	0	1	2	4	1	3	1	6	4	2	2	成都市	1
4202	1	0	1	2	28	1	2	2	2	0	1	5	1	0	2	3	0	0	1	4	2	2	2	成都市	2
4208	1	0	1	1	25	1	2	3	2	1	1	5	0	0	2	3	0	0	0	4	4	3	2	成都市	2
4211	1	0	1	1	30	1	2	3	2	1	1	5	0	1	2	3	0	0	0	5	4	3	2	成都市	2
4212	2	0	0	1	33	1	2	2	1	1	0	4	1	0	2	4	0	0	1	1	4	3	2	成都市	2
4213	2	0	1	2	41	1	2	1	2	0	1	5	0	0	2	4	1	1	1	6	4	2	2	成都市	2
4215	1	0	1	2	40	1	2	2	2	0	1	4	0	1	1	2	0	0	0	5	3	2	2	成都市	2
4300	2	0	1	2	27	1	2	2	1	0	1	5	0	1	2	4	0	0	0	4	2	3	2	成都市	2
4310	1	1	1	2	31	1	1	3	2	0	0	5	0	1	2	1	0	0	1	4	2	1	2	成都市	1
4636	1	0	1	1	27	1	1	2	2	0	1	5	1	1	2	3	0	0	1	2	4	2	2	成都市	1
4637	1	0	1	2	78	1	1	1	1	0	1	1	0	0	0	3	0	0	0	1	4	2	2	成都市	1
4638	1	0	1	1	48	1	3	1	1	0	1	2	1	0	0	3	0	0	0	1	4	2	2	成都市	3
4639	1	1	1	2	59	1	1	3	2	1	1	5	0	0	2	3	0	0	0	1	4	1	2	成都市	1
4640	1	0	1	1	41	2	2	3	2	0	1	5	0	0	2	3	0	0	0	1	2	2	2	成都市	2
4641	1	0	1	1	72	1	1	1	2	0	1	5	0	0	2	3	0	0	0	1	3	2	2	成都市	1
4642	1	1	1	2	51	1	3	1	1	0	0	2	0	0	0	2	0	0	0	1	2	1	2	成都市	3
4643	2	0	1	2	50	1	3	1	1	0	1	3	0	0	1	4	0	0	1	2	4	2	2	成都市	3
4644	1	0	1	2	65	1	1	2	1	0	1	3	0	0	0	3	0	0	0	1	4	2	2	成都市	1
4645	1	0	1	1	38	1	2	2	1	0	1	3	1	0	2	3	0	0	0	1	4	2	2	成都市	2
4646	1	0	0	2	57	1	2	2	2	0	1	5	0	0	1	2	1	2	1	4	4	2	2	成都市	2
4647	1	0	0	2	47	1	1	2	2	0	1	5	0	0	2	3	1	2	1	2	4	3	2	成都市	1
4648	1	1	0	1	35	1	2	2	2	0	1	5	0	0	2	2	0	0	1	2	4	1	2	成都市	2
4649	1	0	0	2	28	1	2	2	2	1	1	5	0	0	2	3	0	0	0	4	4	2	2	成都市	2
4650	1	1	1	1	49	1	2	1	2	0	1	4	1	0	1	3	0	0	1	2	3	1	2	成都市	2
4651	1	0	1	2	33	1	2	1	2	0	0	3	0	0	1	3	0	0	0	2	3	2	2	成都市	2
4652	2	1	1	1	48	1	1	2	2	0	1	5	0	0	2	4	1	2	1	4	4	1	2	成都市	1
4653	1	1	1	2	76	1	1	1	2	0	1	3	0	0	1	2	0	0	0	2	3	1	2	成都市	1
4654	1	1	0	1	52	1	3	1	1	0	1	2	1	0	1	3	0	0	0	1	1	1	1	成都市	3
4655	1	1	0	2	66	1	3	1	1	0	0	2	0	0	1	2	0	0	1	2	3	1	2	成都市	3
4656	1	1	1	1	46	1	2	1	1	0	0	4	1	0	1	3	0	0	0	4	3	1	2	成都市	2
4657	2	0	0	2	56	1	1	2	2	0	1	4	0	0	2	4	1	1	1	6	4	3	2	成都市	1
4658	2	1	1	1	33	1	3	1	2	0	1	5	0	1	0	4	0	0	0	1	2	1	2	成都市	3
4659	1	1	1	2	32	1	1	2	2	0	0	3	0	1	1	3	1	3	0	2	4	1	2	成都市	1
4660	2	0	1	2	34	1	2	1	2	0	1	2	0	0	2	4	0	0	1	4	4	3	2	成都市	2
4661	1	1	1	2	34	1	1	2	2	0	1	5	0	0	1	3	0	0	1	2	4	1	2	成都市	1
4662	1	0	1	2	25	1	2	2	2	0	1	5	0	0	0	2	0	0	0	2	4	3	2	成都市	2
4663	1	0	1	1	22	1	2	1	2	0	1	3	0	0	0	2	0	0	0	1	4	2	2	成都市	2
4664	1	1	1	2	31	1	1	2	2	0	1	5	0	0	2	3	0	0	0	4	2	1	2	成都市	1
4665	1	0	1	2	58	1	2	1	2	0	1	2	0	0	1	3	1	1	1	2	3	3	2	成都市	2
4666	1	0	1	2	56	1	2	1	2	0	1	3	0	1	2	2	0	0	0	4	3	2	2	成都市	2
4667	1	1	0	1	47	1	2	2	2	0	1	4	0	0	1	3	0	0	0	5	3	1	2	成都市	2
4668	1	1	1	1	45	1	2	2	1	0	1	3	1	0	1	2	0	0	1	4	1	1	2	成都市	2
4669	1	0	1	2	59	1	3	1	2	0	1	3	0	0	1	2	0	0	1	4	3	3	2	成都市	3
4670	1	0	1	1	67	1	3	1	2	0	1	3	1	1	2	3	1	2	1	4	3	3	2	成都市	3
4671	2	1	1	1	66	1	1	1	2	0	1	4	0	1	2	4	1	2	1	4	4	1	2	成都市	1
4672	1	0	1	2	41	1	1	2	2	1	1	5	0	0	2	3	1	2	1	4	4	3	2	成都市	1
4673	2	0	1	1	38	1	1	2	2	1	1	5	0	0	1	4	0	0	1	4	4	3	1	成都市	1
4962	1	1	1	2	40	1	2	2	2	1	1	4	0	1	2	3	0	0	1	4	4	1	2	成都市	2
4964	1	0	1	2	58	1	3	1	2	0	1	2	0	1	1	2	0	0	0	2	3	3	2	成都市	3
4967	2	0	1	2	39	1	1	2	2	1	1	5	0	1	1	4	1	2	1	4	4	3	2	成都市	1
4971	1	0	1	2	62	1	3	1	2	0	1	3	1	0	2	3	1	1	1	2	4	3	2	成都市	3
4973	2	0	1	1	37	1	1	2	2	1	1	5	0	0	1	5	1	2	1	2	4	3	2	成都市	1
4976	2	0	1	1	57	1	1	1	2	1	1	5	0	1	2	4	1	2	1	4	4	3	2	成都市	1
4980	1	0	0	1	67	1	3	1	2	0	1	2	1	0	1	2	0	0	0	2	1	3	2	成都市	3
4982	1	1	1	2	71	1	3	1	2	0	1	2	0	1	2	2	0	0	1	2	3	1	2	成都市	3
4985	1	1	1	1	51	1	2	1	2	0	1	2	0	1	1	2	1	3	1	2	3	1	2	成都市	2
4988	1	0	1	1	47	1	2	1	2	0	1	3	1	1	1	2	1	3	1	4	4	3	2	成都市	2
4990	1	0	1	1	61	1	2	1	2	0	1	3	1	0	1	3	1	1	1	4	1	3	2	成都市	2
4992	1	0	1	2	55	1	2	1	2	0	0	4	0	0	2	3	0	0	1	4	4	2	2	成都市	2
4995	1	1	1	1	42	1	1	2	2	0	1	2	1	0	2	3	0	0	0	1	2	1	2	成都市	1
4997	2	0	1	2	36	1	1	2	2	0	1	2	0	0	2	4	0	0	0	1	2	2	2	成都市	1
4998	1	1	1	1	39	1	2	1	2	0	0	2	0	0	1	1	0	0	0	1	1	1	2	成都市	2
5000	1	1	0	2	37	1	2	1	2	0	1	5	0	0	2	2	0	0	0	2	3	1	2	成都市	2
5004	2	1	1	2	46	1	1	2	2	0	0	5	0	1	2	4	1	2	1	4	4	1	1	成都市	1
5005	2	1	1	2	26	1	1	2	2	0	1	2	0	0	1	4	0	0	1	2	4	1	1	成都市	1
5006	1	1	1	1	56	1	2	1	2	0	1	2	1	0	1	3	0	0	0	2	1	1	1	成都市	2
5007	1	1	1	2	29	1	2	1	2	0	1	2	0	0	0	2	0	0	0	2	4	1	1	成都市	2
5008	1	1	1	1	57	1	3	1	2	0	1	5	0	0	1	2	0	0	0	4	2	1	2	成都市	3
5009	1	1	1	2	27	1	1	2	2	0	1	5	0	0	1	2	0	0	0	4	2	1	2	成都市	1
5010	1	1	1	2	55	1	3	1	1	0	1	5	0	0	1	2	0	0	0	4	2	1	2	成都市	3
5011	1	0	0	2	38	1	1	2	2	0	1	5	0	0	2	3	0	0	0	2	4	2	2	成都市	1
5012	1	1	1	2	36	1	1	2	2	0	1	5	0	0	1	3	0	0	1	2	4	1	1	成都市	1
5013	1	1	1	2	59	1	3	1	2	0	1	1	0	0	1	2	0	0	0	2	3	1	1	成都市	3
5014	1	0	1	1	39	1	2	2	2	0	1	5	0	0	2	3	1	3	1	2	3	3	2	成都市	2
5015	1	0	0	1	47	1	1	2	1	0	0	5	0	0	2	3	1	2	1	2	4	3	1	成都市	1
5016	1	0	0	2	64	1	1	2	1	0	0	5	0	0	2	3	1	2	1	4	4	3	1	成都市	1
5017	1	0	0	2	40	1	1	2	2	0	0	5	0	1	2	3	1	1	1	2	4	3	1	成都市	1
5018	2	0	1	2	54	1	2	1	2	0	0	5	0	0	1	4	0	0	0	6	4	2	2	成都市	2
5019	2	0	0	1	45	1	2	1	2	0	0	5	0	0	1	4	1	2	0	6	3	2	2	成都市	2
5020	2	0	0	2	35	1	2	2	2	0	1	5	0	0	2	5	1	2	0	6	4	2	2	成都市	2
5021	1	1	1	1	64	1	3	1	1	0	0	1	1	0	2	2	0	0	0	2	1	1	1	成都市	3
5022	1	1	1	2	45	1	2	1	1	0	0	2	0	0	1	2	0	0	0	1	3	1	1	成都市	2
5024	2	1	1	2	31	1	2	2	2	0	0	4	0	0	2	4	1	1	1	2	4	1	2	成都市	2
5026	1	1	1	1	47	1	3	1	1	0	1	4	1	1	1	3	1	3	0	5	4	1	2	成都市	3
5028	2	0	1	2	40	1	1	2	2	0	1	5	0	0	1	4	1	3	0	6	3	2	2	成都市	1
5030	2	0	0	2	65	1	3	1	2	0	0	2	0	1	1	4	0	0	0	1	4	2	2	成都市	3
5033	1	0	1	2	40	1	1	2	1	0	1	4	0	0	1	3	0	0	1	2	4	3	2	成都市	1
5035	1	0	1	1	46	1	3	1	1	0	0	4	0	0	0	2	0	0	0	2	3	2	2	成都市	3
5037	2	0	1	2	42	1	2	1	1	0	1	5	0	0	2	4	1	3	1	4	4	2	2	成都市	2
5039	1	0	0	2	33	1	2	1	2	0	0	4	0	0	1	3	0	0	1	2	3	2	2	成都市	2
5041	1	0	0	2	25	1	3	1	1	0	1	3	0	0	0	3	0	0	0	2	2	2	2	成都市	3
5043	1	0	0	2	40	1	1	1	2	0	0	4	0	0	2	3	1	1	1	4	3	2	2	成都市	1
5044	2	0	1	2	42	1	1	2	2	0	1	5	0	0	1	4	0	0	1	1	4	2	2	成都市	1
5045	1	1	1	1	55	1	2	1	1	0	1	3	1	0	2	3	0	0	0	2	3	1	2	成都市	2
5046	1	0	1	1	42	1	1	2	2	0	1	5	1	0	2	2	0	0	0	5	4	2	2	成都市	1
5047	1	0	0	1	29	1	2	2	2	0	1	5	0	0	1	3	0	0	0	5	4	2	1	成都市	2
5048	1	1	1	2	53	1	2	1	2	0	0	1	1	0	0	3	1	1	0	2	3	1	2	成都市	2
5049	1	1	0	1	21	1	2	2	2	0	1	5	1	1	1	3	0	0	0	6	3	1	2	成都市	2
5050	1	0	0	2	50	1	2	1	1	0	1	4	0	0	0	1	0	0	1	4	4	2	2	成都市	2
5051	1	0	0	2	73	1	2	1	2	0	1	5	0	0	0	2	0	0	0	1	3	2	2	成都市	2
5052	1	1	1	1	50	1	1	1	2	0	1	5	1	1	1	3	0	0	0	4	3	1	2	成都市	1
5053	1	0	1	2	56	1	3	1	2	0	1	3	0	0	0	3	0	0	0	1	4	2	2	成都市	3
5054	1	1	0	1	61	1	2	1	1	0	1	5	1	0	2	3	0	0	0	1	3	1	1	成都市	2
5055	1	1	0	1	44	1	2	1	1	0	1	3	0	1	1	2	0	0	0	1	3	1	1	成都市	2
5056	1	0	0	1	57	1	1	1	2	0	1	2	0	0	2	2	1	2	0	4	4	3	2	成都市	1
5057	1	1	0	2	23	1	2	2	2	0	1	5	0	1	1	3	0	0	0	4	3	1	2	成都市	2
5058	1	0	1	2	45	1	2	1	2	0	1	2	0	0	1	2	0	0	0	1	3	2	2	成都市	2
5059	2	1	0	1	59	1	2	1	2	0	1	5	1	1	1	4	0	0	0	1	3	1	2	成都市	2
5060	2	0	1	2	58	1	1	1	2	0	1	5	0	1	1	4	0	0	0	1	3	2	1	成都市	1
5061	1	0	1	2	24	1	2	1	2	0	0	4	0	0	1	3	0	0	0	4	4	2	2	成都市	2
5062	1	1	1	1	56	1	3	1	1	0	1	1	1	0	1	2	0	0	0	1	3	1	1	成都市	3
5063	1	1	1	1	46	1	3	1	1	0	1	2	1	0	1	2	0	0	0	1	3	1	1	成都市	3
5064	2	1	1	2	25	1	1	2	2	0	1	5	0	1	1	4	1	3	0	6	3	1	2	成都市	1
5065	1	0	0	1	48	1	3	1	2	0	1	5	0	0	0	3	0	0	0	2	4	2	1	成都市	3
5066	1	0	1	1	57	1	2	2	2	0	1	2	1	0	1	3	0	0	1	6	3	2	2	成都市	2
5067	1	0	1	1	48	1	3	1	2	0	0	3	1	0	1	3	0	0	1	2	4	2	2	成都市	3
5068	1	0	1	2	50	1	3	1	2	0	0	3	0	0	2	3	1	1	0	2	3	2	2	成都市	3
5069	1	0	1	2	52	1	3	1	1	0	1	2	0	0	0	3	1	2	1	2	2	3	1	成都市	3
5070	1	0	1	1	28	1	2	2	2	0	1	5	1	0	1	3	0	0	0	4	2	2	2	成都市	2
5071	1	0	1	2	28	1	2	2	2	1	0	5	0	0	1	2	0	0	0	6	4	2	2	成都市	2
5072	1	0	1	2	30	1	3	1	2	1	1	2	0	0	0	2	0	0	0	4	2	2	2	成都市	3
5073	1	0	1	2	25	1	1	2	2	0	1	3	0	0	1	3	0	0	0	2	4	2	2	成都市	1
5074	1	1	1	1	40	1	3	1	2	0	1	2	0	0	0	2	0	0	0	2	4	1	2	成都市	3
5075	1	0	1	1	45	1	2	1	2	0	0	4	0	0	0	2	0	0	0	2	4	2	2	成都市	2
5076	1	1	1	2	29	1	3	1	2	0	0	2	0	0	0	2	0	0	0	5	3	1	1	成都市	3
5077	1	1	0	2	31	1	3	1	2	0	1	2	0	0	0	3	0	0	0	2	2	1	2	成都市	3
5078	2	0	1	2	28	1	2	2	2	0	0	4	0	0	2	4	0	0	0	4	3	2	2	成都市	2
5133	1	0	1	2	22	1	5	2	2	0	0	1	0	0	0	1	0	0	0	1	4	2	2	成都市	5
5134	2	1	0	1	19	1	5	2	1	0	1	2	0	0	0	4	1	3	0	2	4	1	1	成都市	5
5135	2	1	1	2	51	1	1	2	2	0	1	5	0	0	2	4	1	3	1	2	3	1	2	成都市	1
5136	1	0	1	2	49	1	2	2	2	1	1	3	1	0	1	2	0	0	0	2	1	2	2	成都市	2
5137	2	1	1	1	45	1	1	2	2	0	1	2	0	0	2	4	1	3	0	2	4	1	2	成都市	1
5138	1	1	1	2	70	1	3	1	2	0	1	3	0	0	2	2	0	0	0	1	3	1	2	成都市	3
5139	2	0	1	1	59	1	1	2	2	0	1	3	0	1	2	5	1	3	0	4	2	2	2	成都市	1
5140	1	0	0	2	58	1	2	1	1	0	1	4	0	0	2	3	1	1	0	6	4	2	2	成都市	2
5141	1	0	1	2	25	1	1	2	2	0	1	5	0	0	1	3	1	2	0	6	2	3	2	成都市	1
5142	1	0	1	1	45	1	1	2	1	0	1	4	0	0	2	3	1	3	1	6	4	2	2	成都市	1
5143	1	0	1	2	40	1	1	2	1	0	1	3	0	0	0	2	1	1	0	6	4	2	2	成都市	1
5144	1	0	0	1	66	1	3	1	2	0	0	4	0	1	1	2	0	0	0	2	3	2	2	成都市	3
5145	1	0	1	2	63	1	3	1	1	0	1	1	0	1	0	1	0	0	0	2	2	2	2	成都市	3
5146	2	0	0	2	31	1	1	2	1	0	1	2	0	1	2	5	1	3	1	1	4	2	2	成都市	1
5147	1	0	0	2	53	1	3	1	2	0	1	2	0	1	1	3	1	3	0	2	4	2	2	成都市	3
5148	1	0	1	2	52	1	1	1	2	0	1	3	0	0	2	3	0	0	0	6	3	3	2	成都市	1
5149	1	0	1	1	52	2	1	1	2	0	1	3	0	0	2	2	0	0	0	6	2	3	2	成都市	1
5150	2	0	1	2	28	2	1	2	2	0	1	2	0	0	2	4	1	2	0	6	2	2	2	成都市	1
5151	1	1	1	2	71	1	3	1	1	0	0	3	0	0	2	3	0	0	0	4	4	1	2	成都市	3
5152	2	1	1	1	72	1	2	1	1	0	1	3	1	0	1	5	1	1	0	4	4	1	2	成都市	2
5153	2	1	0	2	42	1	1	2	2	0	1	5	0	0	1	4	1	3	0	4	4	1	2	成都市	1
5154	2	1	0	1	42	1	3	2	1	0	1	3	0	0	2	4	1	2	1	2	2	1	2	成都市	3
5155	1	1	1	2	52	1	3	1	1	0	0	3	0	0	1	3	0	0	0	4	2	1	2	成都市	3
5156	1	0	1	2	29	1	1	2	2	0	1	4	0	0	1	2	0	0	0	2	4	2	2	成都市	1
5157	1	1	1	1	74	1	3	1	1	0	0	1	1	0	1	1	0	0	0	1	1	1	2	成都市	3
5158	1	1	1	2	21	1	1	2	1	0	1	1	0	0	1	3	1	2	0	1	4	1	2	成都市	1
5159	1	1	1	2	40	1	2	2	1	0	1	5	0	0	0	2	0	0	0	6	4	1	2	成都市	2
5160	1	0	1	2	45	1	1	2	2	0	1	3	0	0	1	3	1	2	1	5	4	2	2	成都市	1
5161	1	0	1	1	49	1	2	2	2	0	1	3	1	1	2	2	0	0	0	5	4	2	2	成都市	2
5162	1	0	1	2	69	1	2	1	2	0	1	3	0	0	1	2	0	0	0	4	4	2	2	成都市	2
5163	2	0	1	1	53	1	2	2	2	0	1	5	0	0	1	4	1	3	0	5	2	2	2	成都市	2
5164	2	1	1	2	46	1	2	2	2	1	0	4	0	0	2	4	0	0	0	4	4	1	1	成都市	2
5165	2	1	1	2	82	1	1	2	2	0	1	5	0	0	1	4	1	2	1	4	2	1	2	成都市	1
5166	1	0	1	2	63	1	3	1	2	0	1	3	0	0	1	2	0	0	0	2	3	2	2	成都市	3
5167	2	0	1	2	39	1	1	2	2	0	1	3	0	0	2	5	0	0	1	1	4	3	2	成都市	1
5168	1	0	1	1	63	1	3	1	2	0	1	3	0	0	1	2	0	0	0	2	3	3	2	成都市	3
5169	1	1	1	1	58	1	3	1	2	0	0	2	1	0	1	3	0	0	0	4	1	1	2	成都市	3
5170	1	1	1	2	55	1	3	1	2	0	0	2	0	0	1	2	0	0	0	4	4	1	2	成都市	3
5171	2	0	1	2	33	1	1	2	2	0	1	2	0	0	2	4	0	0	1	4	4	2	2	成都市	1
5172	2	0	0	1	28	1	2	2	1	0	0	2	1	1	2	4	0	0	0	2	1	2	2	成都市	2
5173	1	0	1	2	39	1	3	2	1	0	1	3	0	1	1	3	0	0	1	2	4	3	2	成都市	3
5174	1	0	1	1	43	1	3	2	1	0	1	4	0	0	1	3	0	0	1	2	4	3	2	成都市	3
5175	1	1	1	1	50	1	1	2	1	0	1	5	1	0	1	3	1	2	1	4	1	1	1	成都市	1
5176	1	0	1	2	29	1	1	2	2	0	1	5	0	1	1	3	1	3	0	6	2	2	2	成都市	1
5177	1	0	1	1	33	1	2	1	2	0	1	5	0	0	1	2	0	0	0	6	2	2	2	成都市	2
5178	1	0	1	1	57	1	1	1	2	0	1	5	1	1	1	1	0	0	0	5	1	2	2	成都市	1
5179	2	0	1	2	32	1	1	2	1	0	1	5	0	0	1	4	0	0	1	4	4	2	2	成都市	1
5180	1	0	1	2	30	1	1	2	1	0	1	4	0	1	1	3	0	0	1	2	4	2	2	成都市	1
5181	1	0	0	2	28	1	1	2	1	0	1	4	0	1	2	3	0	0	1	4	4	3	2	成都市	1
5182	1	0	1	1	39	1	2	2	2	0	1	5	1	1	1	3	1	3	1	4	2	2	2	成都市	2
5183	1	0	1	1	65	1	3	1	2	0	1	3	1	0	1	2	1	3	1	2	3	2	2	成都市	3
5184	2	1	1	2	38	1	1	2	2	0	1	4	0	0	1	5	1	1	0	2	2	1	2	成都市	1
5185	1	0	1	1	81	1	2	1	2	0	1	5	1	1	1	2	0	0	0	5	1	2	2	成都市	2
5186	2	1	0	2	39	1	1	2	1	0	1	3	0	0	1	4	1	2	1	2	4	1	2	成都市	1
5187	1	0	1	1	35	1	2	1	1	0	1	4	1	0	2	2	0	0	0	4	1	2	2	成都市	2
5188	2	1	0	2	45	1	1	1	1	0	1	3	0	0	1	4	1	3	1	4	4	1	2	成都市	1
5189	1	0	0	1	39	1	2	2	1	0	1	3	1	0	1	3	1	2	0	4	4	3	2	成都市	2
5190	1	0	0	1	62	1	2	1	1	0	1	3	0	0	1	3	1	2	1	4	4	3	2	成都市	2
5191	2	0	0	1	67	1	2	2	1	0	1	3	1	0	2	4	1	2	0	4	4	3	2	成都市	2
5192	1	1	1	1	62	1	3	1	1	0	0	2	0	0	1	3	0	0	0	4	3	1	2	成都市	3
5193	1	1	1	2	56	1	3	1	1	0	0	2	0	0	1	3	0	0	0	4	3	1	2	成都市	3
5194	2	1	0	2	40	1	1	2	2	0	0	5	0	0	2	4	1	2	1	5	4	1	2	成都市	1
5195	1	1	1	2	65	1	1	1	2	0	0	5	0	0	1	3	0	0	0	4	3	1	2	成都市	1
5196	1	1	1	1	75	1	3	1	1	0	0	2	1	0	1	2	0	0	0	2	4	1	2	成都市	3
5197	1	1	1	1	43	1	1	2	2	0	1	5	0	0	2	3	1	2	1	2	2	1	2	成都市	1
5291	1	0	1	2	69	1	3	1	1	0	0	2	0	0	1	2	0	0	0	1	3	2	2	成都市	3
5297	1	0	1	1	45	1	1	3	2	0	0	5	0	0	2	3	0	0	1	4	4	2	2	成都市	1
5326	2	1	1	2	53	1	3	1	2	0	0	2	0	1	1	4	0	0	1	4	2	1	2	成都市	3
5329	1	0	1	2	20	1	5	1	1	0	0	1	0	0	0	3	0	0	0	2	4	3	1	成都市	5
5334	1	1	1	1	22	1	2	2	1	0	1	3	1	0	0	3	0	0	0	2	4	1	1	成都市	2
5338	2	0	1	2	40	1	1	2	2	0	1	3	0	0	1	4	1	3	1	4	4	3	2	成都市	1
5341	1	0	1	1	50	1	1	2	2	0	1	4	1	1	1	3	0	0	0	4	1	2	2	成都市	1
5346	1	1	1	1	51	1	2	2	2	0	1	5	1	1	2	3	0	0	1	4	3	1	2	成都市	2
5349	1	1	1	2	50	1	2	3	2	0	1	5	0	0	2	2	0	0	1	4	4	1	2	成都市	2
5353	1	0	1	2	50	1	2	1	2	0	1	4	0	0	1	2	0	0	0	2	4	2	2	成都市	2
5357	1	0	0	2	19	1	5	1	2	0	1	1	0	0	0	2	0	0	0	4	3	2	2	成都市	5
5361	1	0	0	1	27	1	2	2	2	0	1	5	0	0	2	3	1	3	0	4	4	3	2	成都市	2
5363	1	0	0	1	38	1	2	2	2	0	1	5	0	0	2	2	0	0	0	2	3	2	2	成都市	2
5365	1	0	0	2	62	1	2	1	2	0	1	5	0	0	1	2	0	0	0	2	3	2	2	成都市	2
5380	1	0	1	1	58	1	3	1	2	0	0	2	0	0	1	2	0	0	0	2	4	2	2	成都市	3
5385	1	0	1	1	55	1	3	1	2	0	0	2	0	0	1	2	0	0	0	2	3	2	2	成都市	3
5387	1	0	1	1	75	1	3	1	2	0	1	2	0	0	1	3	0	0	0	4	3	2	2	成都市	3
5392	2	0	0	1	59	1	2	2	2	0	1	4	1	0	1	4	0	0	0	5	1	2	2	成都市	2
5395	1	0	0	2	48	1	2	2	2	0	1	5	0	0	2	2	0	0	0	6	3	2	2	成都市	2
5399	1	1	1	1	62	1	3	1	2	0	1	4	0	0	2	3	0	0	0	5	3	1	2	成都市	3
5403	1	1	1	1	60	1	2	1	2	0	1	3	0	0	2	2	0	0	1	2	3	1	2	成都市	2
5408	1	1	1	1	32	1	2	1	2	0	1	5	1	1	1	2	0	0	1	1	1	1	2	成都市	2
5412	1	1	1	2	57	1	3	1	2	0	0	2	0	0	1	1	0	0	0	1	4	1	2	成都市	3
5444	2	1	1	2	32	1	1	2	2	0	1	5	0	0	2	4	0	0	1	2	4	1	2	成都市	1
5445	2	0	1	2	37	1	1	2	2	0	1	5	0	0	2	4	1	3	1	4	4	2	2	成都市	1
5446	1	0	1	1	38	1	2	2	2	0	1	5	1	0	2	3	0	0	0	6	4	2	2	成都市	2
5447	1	1	1	2	58	1	2	1	2	0	0	4	0	0	1	2	0	0	0	5	4	1	1	成都市	2
5448	1	1	1	1	49	1	3	1	1	0	1	3	1	0	1	2	0	0	0	4	1	1	2	成都市	3
5449	2	1	1	2	53	1	3	1	2	0	0	2	0	1	1	4	0	0	1	4	2	1	2	成都市	3
5450	2	1	1	2	53	1	3	1	2	0	0	2	0	1	1	4	0	0	1	4	2	1	2	成都市	3
5451	2	0	1	1	35	1	1	2	1	0	1	3	0	0	2	4	0	0	1	4	4	3	2	成都市	1
5452	2	1	1	2	28	1	1	2	1	0	1	3	0	0	2	4	0	0	0	4	4	1	2	成都市	1
5453	1	0	1	2	20	1	1	2	1	0	1	3	0	0	1	2	0	0	0	2	3	2	2	成都市	1
5454	1	0	1	1	49	1	2	1	2	0	1	3	1	1	1	3	0	0	0	4	3	2	2	成都市	2
5455	1	1	1	2	69	1	3	1	1	0	1	1	0	0	2	2	0	0	0	2	2	1	2	成都市	3
5456	1	1	1	2	49	1	3	1	1	0	0	5	0	0	1	3	1	2	0	6	4	1	1	成都市	3
5457	1	0	1	1	27	1	1	2	1	0	1	5	0	0	2	3	0	0	1	2	4	3	2	成都市	1
5458	1	1	1	2	46	1	3	1	1	0	0	1	0	0	1	2	0	0	0	1	3	1	1	成都市	3
5459	1	0	1	1	58	1	1	2	2	0	1	4	0	1	1	3	0	0	0	2	4	3	2	成都市	1
5460	1	0	1	1	30	1	1	2	2	0	1	3	1	0	1	2	1	2	0	5	4	3	2	成都市	1
5461	2	0	0	1	85	1	1	2	2	0	1	5	0	0	2	4	1	2	1	6	4	3	2	成都市	1
5474	1	0	1	1	26	1	2	2	2	0	1	5	0	0	0	2	0	0	0	4	4	2	2	成都市	2
5475	1	0	1	2	28	1	2	2	2	0	1	4	0	0	1	3	0	0	1	5	4	2	2	成都市	2
5476	1	0	1	1	42	1	2	2	2	1	1	5	0	0	2	3	0	0	0	2	4	2	2	成都市	2
5477	1	0	0	2	48	1	3	1	2	0	0	2	0	0	2	2	0	0	0	2	4	2	2	成都市	3
5478	1	0	0	2	42	1	3	1	2	0	0	2	0	0	1	1	0	0	0	2	4	2	2	成都市	3
5479	1	0	1	2	49	1	3	1	1	0	1	2	0	0	1	2	0	0	1	4	2	2	2	成都市	3
5480	1	0	1	2	32	1	3	1	2	0	0	3	0	0	1	3	0	0	0	2	4	2	2	成都市	3
5481	1	0	1	1	47	1	3	1	1	0	1	4	1	0	2	2	1	3	1	4	1	2	2	成都市	3
5482	1	0	1	2	29	1	2	2	2	0	1	4	0	0	1	3	0	0	0	4	4	2	2	成都市	2
5483	1	0	1	1	32	1	2	1	2	0	1	4	1	0	0	2	0	0	0	2	4	2	2	成都市	2
5484	2	1	0	2	21	2	5	2	2	0	0	5	0	1	0	4	1	3	0	2	4	1	2	成都市	5
5485	1	1	1	2	51	1	3	1	2	0	1	2	0	0	1	2	0	0	0	2	3	1	1	成都市	3
5486	2	0	1	2	23	1	5	2	2	0	0	4	0	0	0	4	1	3	0	4	3	3	2	成都市	5
5487	2	0	0	1	24	1	5	2	2	0	0	3	1	0	0	4	1	3	0	4	3	3	2	成都市	5
5488	1	0	1	2	23	1	5	2	2	0	0	4	0	0	0	2	0	0	0	2	3	3	2	成都市	5
5489	1	1	1	2	25	1	2	2	2	0	0	5	0	0	0	2	1	1	0	5	3	1	2	成都市	2
5498	1	0	1	2	24	1	5	2	2	0	0	3	0	0	0	3	0	0	0	2	4	3	2	成都市	5
5501	1	0	1	2	23	1	5	2	2	0	0	3	0	1	1	3	1	3	0	4	4	3	2	成都市	5
5554	1	0	1	2	34	1	2	2	2	0	1	3	0	0	0	3	0	0	0	2	4	2	2	成都市	2
5555	2	1	0	1	35	1	3	1	2	0	0	1	0	0	0	4	0	0	0	1	3	1	1	成都市	3
5556	1	0	1	1	32	1	2	1	1	0	1	3	0	0	0	1	0	0	0	4	4	2	2	成都市	2
5557	1	1	0	1	45	1	3	1	2	1	0	5	0	0	2	3	0	0	0	1	4	1	1	成都市	3
5558	1	0	0	1	47	1	2	1	1	0	1	5	0	0	0	1	0	0	0	4	4	2	2	成都市	2
5559	1	0	1	1	38	1	3	2	2	0	1	4	1	0	1	2	0	0	0	4	4	2	2	成都市	3
5560	2	0	0	2	37	1	1	2	2	0	1	3	0	0	2	5	1	3	1	2	3	2	2	成都市	1
5562	2	0	0	1	80	1	2	1	2	0	1	3	1	0	2	4	0	0	1	2	3	2	2	成都市	2
5563	1	1	1	1	19	1	1	1	2	0	1	4	1	0	1	2	0	0	0	5	1	1	1	成都市	1
5564	1	0	1	1	51	1	2	1	2	0	1	5	0	0	1	1	1	1	0	1	3	2	2	成都市	2
5565	1	0	1	2	53	1	3	1	2	0	1	5	0	0	2	2	0	0	0	4	4	2	2	成都市	3
5566	1	1	0	1	30	1	2	1	2	0	1	5	1	0	0	2	0	0	0	4	3	1	2	成都市	2
5567	1	1	0	1	61	1	3	1	2	0	1	5	0	0	2	2	0	0	0	5	3	1	2	成都市	3
5568	1	0	1	2	44	1	2	2	2	0	1	5	0	0	1	3	0	0	0	6	3	2	2	成都市	2
5569	1	0	1	1	45	1	2	2	2	0	1	5	1	0	0	3	0	0	0	4	3	2	2	成都市	2
5570	1	1	1	1	44	1	3	1	2	0	1	5	1	0	0	3	0	0	0	4	4	1	2	成都市	3
5571	1	0	0	2	55	1	3	1	2	0	1	5	0	0	1	2	0	0	0	5	3	2	2	成都市	3
5572	1	0	1	1	44	1	2	1	2	0	1	5	1	0	1	3	0	0	1	4	3	2	2	成都市	2
5577	1	0	1	2	47	1	2	1	2	0	1	5	0	0	2	2	0	0	0	5	3	2	2	成都市	2
5580	1	0	0	2	69	1	3	1	1	0	1	1	0	0	1	1	0	0	0	1	3	3	2	成都市	3
5582	2	0	1	2	33	1	2	2	2	0	1	5	0	0	2	4	0	0	0	6	4	2	2	成都市	2
5584	1	0	1	2	26	1	3	1	2	0	1	5	0	0	2	3	0	0	0	6	4	2	2	成都市	3
5585	1	1	1	2	49	1	3	1	2	0	1	5	0	0	0	2	0	0	0	2	3	1	1	成都市	3
5586	1	0	1	2	48	1	2	1	2	0	1	5	0	0	2	2	0	0	0	1	4	2	2	成都市	2
5587	1	0	1	2	40	1	2	1	2	0	1	5	0	0	0	2	0	0	0	1	4	2	2	成都市	2
5589	1	1	0	2	46	1	2	1	2	0	1	5	0	0	0	1	0	0	0	2	4	1	2	成都市	2
5599	1	1	1	1	49	1	2	1	2	0	1	5	1	0	2	3	0	0	0	5	3	1	2	成都市	2
5601	1	0	0	2	50	1	2	1	2	0	1	5	0	0	0	1	0	0	0	1	3	2	2	成都市	2
5602	1	0	0	2	53	1	3	1	2	0	0	5	1	0	1	3	1	2	0	6	4	2	2	成都市	3
5603	1	0	0	1	33	1	3	1	2	0	1	5	1	0	1	3	0	0	0	6	1	2	2	成都市	3
5605	1	0	0	2	26	1	2	1	2	0	1	5	0	0	0	3	0	0	0	4	3	2	2	成都市	2
5611	1	0	0	1	54	1	3	1	2	0	1	5	1	0	1	2	0	0	0	5	3	2	2	成都市	3
5615	1	0	0	1	49	1	3	1	2	0	1	5	0	0	0	2	0	0	0	5	3	2	2	成都市	3
5617	1	0	0	2	52	1	3	1	2	0	1	5	0	0	1	2	0	0	0	5	3	2	2	成都市	3
5618	1	0	0	1	57	1	2	1	2	0	1	5	0	0	0	2	0	0	0	4	3	2	2	成都市	2
5619	1	0	0	2	51	1	2	1	2	0	1	5	0	0	0	2	0	0	0	5	3	2	2	成都市	2
5620	1	0	0	2	55	1	2	1	2	0	1	5	0	0	0	2	0	0	0	4	3	2	2	成都市	2
5621	1	0	1	2	38	1	2	1	2	0	1	5	0	1	2	3	1	3	0	4	3	2	2	成都市	2
5622	1	0	0	2	53	1	3	1	2	0	1	5	0	0	0	2	0	0	0	4	3	2	2	成都市	3
5624	1	0	0	1	44	1	3	1	2	0	1	5	0	0	1	3	0	0	0	4	3	2	2	成都市	3
5632	1	0	0	2	38	1	2	2	2	0	1	5	0	0	0	2	0	0	0	4	2	2	2	成都市	2
5633	2	0	1	2	58	1	3	1	2	0	1	5	0	0	2	4	1	3	1	4	3	2	2	成都市	3
5634	1	0	1	2	58	1	3	1	2	0	1	5	0	0	2	3	1	3	1	2	3	2	2	成都市	3
5640	2	0	0	2	53	1	1	1	1	0	1	1	0	0	1	5	1	3	0	1	3	2	2	成都市	1
5643	1	0	0	2	34	1	3	1	1	0	0	3	0	0	2	3	0	0	0	2	4	2	2	成都市	3
5646	1	1	1	2	55	1	3	2	2	0	0	3	0	0	0	2	0	0	0	1	4	1	2	成都市	3
5648	1	0	1	2	40	1	2	1	2	0	1	4	0	0	2	2	0	0	0	4	4	2	2	成都市	2
5652	1	0	0	1	47	1	2	1	2	0	1	5	1	0	0	3	0	0	0	4	3	2	2	成都市	2
5655	1	0	1	2	22	1	5	2	2	0	1	2	0	0	1	2	0	0	0	6	3	2	2	成都市	5
5657	2	0	0	1	50	1	2	1	2	0	1	5	0	0	1	4	1	2	1	2	3	2	2	成都市	2
5658	2	1	1	1	22	1	2	2	1	0	0	5	0	0	1	4	1	2	1	5	4	1	2	成都市	2
5659	1	0	0	2	63	1	3	1	2	0	1	5	0	0	2	2	0	0	0	5	3	2	2	成都市	3
5662	1	0	0	2	57	1	3	1	2	0	1	5	0	0	2	2	0	0	0	5	3	2	2	成都市	3
5666	1	0	0	2	43	1	3	1	2	0	1	5	0	0	0	2	0	0	0	4	3	2	2	成都市	3
6060	1	0	1	1	25	1	2	2	2	0	1	3	1	0	2	3	1	2	1	4	4	3	2	成都市	2
6061	1	0	1	1	23	1	2	2	2	0	1	2	0	0	1	1	0	0	0	2	4	2	2	成都市	2
6062	1	0	1	2	33	1	2	2	2	0	1	3	1	0	2	3	1	2	0	1	4	2	2	成都市	2
6063	2	1	1	1	69	1	3	1	2	0	1	3	1	1	2	5	1	3	1	4	3	1	2	成都市	3
6064	2	1	1	2	24	1	1	2	2	0	1	3	0	1	1	5	1	3	0	2	2	1	2	成都市	1
6065	1	0	1	2	25	1	2	2	2	0	1	2	0	0	0	2	0	0	0	1	3	3	2	成都市	2
6066	1	0	1	1	56	1	2	1	2	0	1	3	1	0	2	1	0	0	0	1	4	2	1	成都市	2
6067	1	0	1	2	50	1	2	1	2	0	1	2	0	0	1	2	0	0	0	2	3	2	2	成都市	2
6068	1	0	1	1	25	1	2	2	2	0	1	3	0	0	2	3	0	0	0	2	4	2	2	成都市	2
6069	1	0	1	2	42	1	2	1	2	0	1	2	1	0	1	2	0	0	0	1	4	3	2	成都市	2
6071	1	1	0	1	72	1	3	1	2	0	1	2	1	0	2	1	0	0	0	2	4	1	1	成都市	3
6073	1	0	1	2	60	1	2	1	2	0	1	2	0	0	2	2	1	2	1	2	4	3	2	成都市	2
6075	1	0	1	1	67	1	1	2	2	0	1	1	0	0	2	3	1	2	0	2	4	2	2	成都市	1
6077	2	1	1	2	26	1	1	2	2	0	1	3	0	0	2	4	1	3	0	4	4	1	2	成都市	1
6079	1	0	1	2	37	1	2	1	2	0	1	2	0	0	2	2	1	3	0	6	3	2	2	成都市	2
6081	2	0	1	2	37	1	2	1	2	0	1	3	0	0	2	4	1	2	1	6	4	2	2	成都市	2
6084	2	1	1	2	30	1	2	2	2	0	1	4	0	0	1	4	1	3	0	1	4	1	2	成都市	2
6086	2	0	1	1	49	1	2	1	2	0	1	2	0	0	2	4	1	2	1	1	4	2	2	成都市	2
6088	2	0	0	1	48	1	2	1	2	0	1	2	1	0	2	4	0	0	1	1	4	2	2	成都市	2
6090	2	1	1	2	21	1	2	2	2	0	1	4	0	0	0	4	1	3	0	4	4	1	2	成都市	2
6092	1	0	1	2	52	1	2	1	2	0	1	1	0	0	2	2	0	0	1	2	3	2	2	成都市	2
6094	1	1	1	1	45	1	2	2	2	0	1	3	0	0	2	2	1	2	1	2	4	1	2	成都市	2
6096	1	0	1	2	22	1	2	2	2	0	1	3	0	0	0	2	1	3	0	4	4	3	2	成都市	2
6099	1	1	1	2	51	1	1	1	2	0	1	2	0	0	0	1	0	0	0	2	4	1	2	成都市	1
6102	1	0	1	1	26	1	2	1	2	1	1	3	0	0	1	3	1	1	1	4	2	2	2	成都市	2
6106	1	1	1	1	56	1	2	1	2	0	1	3	1	0	1	2	1	2	0	2	4	1	2	成都市	2
6108	1	1	1	2	51	1	2	1	2	0	1	3	0	0	1	2	1	2	0	2	4	1	2	成都市	2
6111	1	1	1	2	70	1	3	1	2	0	0	1	0	0	2	2	0	0	0	1	4	1	2	成都市	3
6113	1	1	1	1	68	1	2	1	2	0	1	2	0	0	2	2	1	2	0	2	4	1	2	成都市	2
6115	1	0	1	2	48	1	2	1	2	0	1	3	0	0	2	2	0	0	0	1	4	3	2	成都市	2
6118	1	1	1	2	47	1	1	1	2	0	1	2	0	0	0	2	0	0	0	1	4	1	2	成都市	1
6123	1	1	1	1	44	1	2	1	2	0	1	3	0	0	2	2	0	0	0	4	4	1	2	成都市	2
6126	2	1	0	2	29	1	3	2	1	0	1	3	0	0	0	5	1	2	1	1	2	1	2	成都市	3
6128	1	0	1	1	24	1	2	1	2	0	1	3	1	0	0	3	0	0	0	1	4	2	2	成都市	2
6136	1	1	1	1	71	1	3	1	2	0	0	2	0	0	2	2	0	0	0	1	4	1	1	成都市	3
6138	1	0	1	1	56	1	2	1	2	0	1	3	1	0	2	2	1	3	0	4	2	2	2	成都市	2
6140	2	1	1	2	64	1	3	1	2	0	0	1	0	0	0	4	0	0	0	2	2	1	1	成都市	3
6142	1	0	0	2	65	1	3	1	2	0	1	5	0	0	1	2	0	0	0	5	3	2	2	成都市	3
6332	1	0	1	1	25	1	2	2	2	0	0	4	0	0	0	2	0	0	0	4	3	2	2	成都市	2
6334	2	1	0	1	24	1	2	2	2	0	0	4	1	0	0	4	1	3	0	4	1	1	2	成都市	2
6337	1	1	1	2	24	1	2	2	2	0	0	5	0	1	1	3	0	0	0	5	4	1	2	成都市	2
6338	2	0	0	2	23	1	5	2	2	0	0	4	0	0	0	4	1	3	0	4	4	3	2	成都市	5
6341	1	1	0	1	61	1	1	2	2	1	1	5	1	0	1	3	0	0	0	5	3	1	1	成都市	1
6343	1	1	0	2	60	1	2	1	1	0	0	4	0	0	1	2	0	0	1	4	4	1	1	成都市	2
6345	1	1	1	2	55	1	3	1	1	0	0	3	0	1	2	3	1	1	1	5	3	1	1	成都市	3
6347	1	0	1	2	62	1	2	1	2	1	1	4	0	0	1	2	0	0	0	6	3	3	1	成都市	2
6355	2	1	1	2	26	1	5	2	2	0	1	3	0	0	0	5	1	3	0	4	4	1	2	成都市	5
6357	1	1	1	1	74	1	2	1	2	0	1	3	0	0	1	2	0	0	0	5	4	1	2	成都市	2
6359	1	0	0	2	72	1	1	1	2	0	1	3	0	0	1	3	0	0	0	5	4	2	1	成都市	1
6362	1	0	1	2	53	1	2	2	2	0	1	4	0	1	2	3	1	3	1	4	2	2	2	成都市	2
6367	1	0	1	1	66	1	1	1	2	0	1	4	1	0	1	2	0	0	0	5	4	3	2	成都市	1
6372	1	1	0	1	72	1	3	1	2	0	1	2	1	0	0	1	0	0	0	4	3	1	1	成都市	3
6376	1	1	0	1	47	1	2	1	2	0	1	5	1	0	0	2	0	0	0	2	3	1	1	成都市	2
6380	1	1	0	1	45	1	2	1	2	0	1	5	1	0	0	2	0	0	0	1	3	1	2	成都市	2
6384	1	1	1	1	76	1	2	1	2	0	1	2	0	0	0	2	0	0	0	1	3	1	2	成都市	2
6386	1	1	1	2	72	1	3	1	2	0	0	1	0	0	0	2	0	0	0	1	3	1	1	成都市	3
6389	1	1	1	2	51	1	3	1	2	0	0	3	0	0	0	2	0	0	0	1	3	1	2	成都市	3
6392	2	0	1	1	23	1	5	2	2	0	0	4	0	0	0	5	1	2	0	6	2	3	2	成都市	5
6396	2	1	0	2	76	1	2	2	2	0	1	4	0	1	0	4	1	3	0	2	4	1	2	成都市	2
6399	1	0	1	1	46	1	2	1	2	0	1	5	1	0	2	3	1	3	0	5	1	2	2	成都市	2
6404	2	0	1	1	23	1	2	2	2	0	1	4	0	0	2	4	1	3	0	4	4	2	2	成都市	2
6802	1	0	1	2	66	1	3	1	2	0	0	1	0	0	2	1	0	0	1	1	3	3	1	成都市	3
6805	1	1	1	2	29	1	1	2	2	0	1	5	0	0	1	2	1	3	0	4	4	1	2	成都市	1
6808	2	1	1	2	50	2	1	2	2	0	1	5	0	0	2	4	1	3	0	4	4	1	2	成都市	1
6816	1	0	1	2	39	1	1	2	2	0	1	4	0	1	1	3	0	0	0	4	4	3	2	成都市	1
6821	1	0	1	2	39	1	1	2	2	0	1	3	0	0	1	3	0	0	0	5	4	2	2	成都市	1
6826	1	1	1	2	33	1	1	2	2	0	1	5	0	0	2	3	0	0	1	4	4	1	2	成都市	1
6829	1	1	1	2	28	1	2	2	2	0	1	4	0	0	1	3	0	0	0	4	4	1	2	成都市	2
6833	1	0	0	1	56	1	3	1	1	0	1	2	1	0	1	1	0	0	0	4	3	2	1	成都市	3
6836	1	1	1	2	31	1	3	1	2	1	1	4	0	1	2	2	0	0	0	4	4	1	2	成都市	3
6842	1	0	1	2	65	1	4	1	2	0	1	2	0	0	0	3	1	3	1	1	3	2	2	成都市	4
6848	1	0	1	1	73	1	2	1	2	0	1	2	0	0	0	3	1	3	0	1	3	2	2	成都市	2
6854	2	0	1	2	33	1	1	2	2	0	0	4	0	0	2	4	0	0	0	6	4	3	2	成都市	1
6858	1	0	1	2	51	1	2	1	2	0	1	2	1	0	1	2	0	0	0	2	1	3	2	成都市	2
6862	1	0	1	2	22	1	5	2	2	1	1	2	0	0	1	2	0	0	0	2	1	3	2	成都市	5
7337	1	0	0	2	22	1	5	2	2	1	1	2	0	0	1	3	0	0	0	2	4	2	2	成都市	5
7339	2	1	0	2	25	1	1	2	2	0	1	2	0	0	2	4	1	2	0	4	4	1	2	成都市	1
7340	1	0	1	2	33	1	2	2	2	1	0	5	0	0	0	3	1	3	0	4	1	3	2	成都市	2
7343	1	0	1	2	49	1	2	1	2	0	0	5	0	0	0	3	0	0	0	4	4	2	2	成都市	2
7346	2	0	0	1	62	1	4	1	1	0	0	4	1	1	1	4	0	0	0	2	3	2	2	成都市	6
7354	1	1	1	1	49	1	3	1	2	0	1	2	1	0	1	3	0	0	1	4	1	1	1	成都市	3
8220	1	0	1	2	48	1	2	1	2	0	1	5	0	0	2	3	1	3	1	6	4	2	2	成都市	2
8221	1	0	1	2	23	1	5	2	2	0	1	1	0	0	2	3	1	3	0	6	3	2	2	成都市	5
8223	1	0	1	1	56	1	3	1	1	0	0	4	1	0	0	2	0	0	0	6	3	3	1	成都市	3
8225	1	0	1	2	41	1	2	1	2	1	1	5	0	1	2	3	0	0	0	6	3	2	2	成都市	2
8227	2	0	1	2	89	1	2	1	2	0	1	5	0	1	2	4	1	3	1	6	2	2	2	成都市	2
8229	1	0	1	1	34	1	2	2	2	1	1	5	0	0	2	3	1	2	0	6	4	2	2	成都市	2
8231	1	0	1	1	35	1	2	2	2	0	1	5	1	0	2	3	1	3	1	6	3	2	2	成都市	2
8234	2	0	1	1	40	1	2	2	2	0	0	1	0	0	2	4	1	2	1	2	2	2	2	成都市	2
8235	1	0	1	2	60	1	3	2	1	0	1	2	0	0	2	3	0	0	0	4	3	2	1	成都市	3
8236	2	0	0	2	52	1	3	2	2	0	1	2	1	0	2	4	0	0	0	4	2	2	2	成都市	3
8237	2	1	0	1	32	1	2	2	2	0	1	2	1	0	2	4	0	0	0	4	2	1	1	成都市	2
8238	2	0	1	2	63	1	3	1	2	0	0	5	0	0	2	4	0	0	0	4	3	2	2	成都市	3
8239	2	0	0	2	60	1	2	2	2	0	0	3	0	0	2	4	0	0	0	4	2	2	2	成都市	2
8240	1	0	0	1	52	1	1	2	2	0	0	3	0	0	2	3	1	2	0	4	2	2	1	成都市	1
8241	2	0	1	1	30	1	2	2	2	0	0	2	1	0	2	4	1	2	1	4	2	2	2	成都市	2
8242	1	0	1	2	42	1	2	2	2	0	0	2	0	0	1	2	0	0	0	4	2	2	2	成都市	2
8243	2	0	1	1	42	1	2	2	2	0	0	2	1	1	1	4	0	0	0	4	2	2	2	成都市	2
8244	1	1	1	1	64	1	1	2	2	0	1	5	1	0	2	3	1	3	1	6	4	1	2	成都市	1
8245	1	1	1	2	58	1	3	1	2	0	0	4	0	1	2	2	0	0	1	6	4	1	1	成都市	3
8246	1	0	0	1	47	1	1	2	2	0	1	5	1	0	2	3	0	0	1	6	4	2	2	成都市	1
8249	1	1	1	2	66	1	1	2	2	0	1	4	0	0	2	3	1	3	1	6	4	1	2	成都市	1
8251	1	1	1	1	53	1	3	1	2	0	0	1	1	0	1	3	0	0	0	6	4	1	2	成都市	3
8253	1	0	1	2	25	1	2	2	2	0	1	4	0	1	1	3	1	3	1	4	4	2	2	成都市	2
8256	1	1	1	1	53	1	3	1	2	0	0	3	1	0	0	2	0	0	0	2	3	1	2	成都市	3
8259	1	1	1	2	62	1	2	1	2	0	1	3	0	0	2	3	0	0	1	4	3	1	2	成都市	2
8260	1	1	0	2	68	1	3	1	2	0	0	2	0	0	0	2	0	0	0	1	3	1	1	成都市	3
8262	1	1	0	2	72	1	1	1	2	0	1	3	0	0	2	3	0	0	0	2	3	1	1	成都市	1
8264	1	1	0	1	80	1	1	1	2	0	1	3	0	0	2	2	0	0	0	2	3	1	1	成都市	1
8267	1	0	1	1	74	1	3	1	2	0	1	4	1	0	1	2	0	0	1	2	1	2	2	成都市	3
8269	1	1	1	2	62	1	3	1	1	0	1	3	0	0	0	1	0	0	0	6	3	1	1	成都市	3
8271	1	0	1	1	68	1	3	1	2	0	0	4	1	1	2	2	0	0	0	2	1	2	2	成都市	3
8272	1	1	1	1	56	1	1	1	2	0	0	5	1	0	2	2	0	0	0	1	4	1	2	成都市	1
8274	1	1	1	1	66	1	3	1	2	0	0	4	0	0	0	2	0	0	0	1	2	1	2	成都市	3
8276	2	0	1	2	40	1	1	2	2	0	1	5	0	0	2	4	1	3	1	2	4	2	2	成都市	1
8278	1	0	1	2	44	1	2	1	2	0	1	5	0	0	2	3	0	0	1	2	3	2	2	成都市	2
8280	2	0	1	1	30	1	1	3	2	0	1	5	0	0	2	4	1	3	1	4	4	2	2	成都市	1
8282	1	0	1	2	51	1	3	1	1	0	1	1	0	1	0	2	0	0	0	4	2	3	2	成都市	3
8284	2	1	1	1	52	1	3	1	1	0	1	1	0	0	0	5	1	3	0	4	4	1	2	成都市	3
8287	1	0	1	2	21	1	5	3	2	0	1	4	0	0	0	3	0	0	0	6	3	3	2	成都市	5
8289	2	1	1	1	21	1	5	2	2	0	1	1	0	1	0	5	1	3	0	4	2	1	2	成都市	5
8291	1	0	1	1	51	1	2	2	2	0	1	4	0	1	2	3	1	1	1	4	4	3	2	成都市	2
8294	1	1	0	1	51	1	2	1	1	0	1	5	0	1	0	1	0	0	0	1	3	1	2	成都市	2
8296	1	0	1	1	20	1	5	2	1	0	0	2	0	0	1	3	0	0	0	4	3	3	2	成都市	5
8300	2	0	1	2	22	1	5	2	2	1	0	3	0	0	2	4	0	0	0	4	2	2	2	成都市	5
8305	1	1	1	2	18	2	5	1	1	0	1	2	0	0	2	2	0	0	0	2	3	1	2	成都市	5
8308	1	1	1	1	42	2	3	1	1	0	1	2	0	0	0	1	0	0	0	2	3	1	2	成都市	3
8313	1	0	1	2	23	2	5	2	2	0	1	1	0	0	1	3	0	0	0	4	3	3	2	成都市	5
8315	1	0	1	2	42	2	3	1	1	0	1	1	0	0	0	1	0	0	0	2	3	2	2	成都市	3
8317	1	0	1	1	70	1	3	1	1	0	1	2	1	0	1	2	0	0	0	4	4	3	2	成都市	3
8319	1	1	1	2	72	1	3	1	1	0	1	2	0	0	1	1	0	0	0	4	4	1	2	成都市	3
8323	1	0	0	1	25	1	5	2	2	0	1	3	0	0	0	1	0	0	0	4	3	2	2	成都市	5
8326	1	0	0	1	24	1	3	2	2	0	1	3	0	1	1	3	0	0	0	5	3	3	1	成都市	3
8329	1	0	1	2	28	2	3	1	1	0	1	4	0	0	0	2	0	0	0	6	3	2	2	成都市	3
8334	2	0	1	2	62	1	2	2	2	0	0	5	0	1	2	4	1	1	1	6	4	2	2	成都市	2
8340	1	0	0	1	33	1	3	1	1	0	1	2	0	1	0	2	1	1	0	6	1	3	2	成都市	3
8344	2	0	0	2	23	1	5	3	2	0	1	5	1	0	0	4	1	3	0	6	4	2	2	成都市	5
8347	2	0	1	2	22	1	5	2	1	0	1	4	0	0	0	4	1	3	0	6	4	3	2	成都市	5
8350	1	0	0	1	46	1	1	2	2	0	0	5	1	0	2	3	1	3	0	6	4	3	2	成都市	1
8353	1	0	1	2	33	1	2	2	1	0	1	5	0	0	2	3	0	0	1	5	3	2	2	成都市	2
8356	2	0	1	1	18	1	5	1	2	0	1	3	0	0	2	4	1	3	1	4	3	2	2	成都市	5
8422	1	0	1	1	62	1	2	1	2	0	0	4	1	0	1	2	0	0	0	4	1	2	2	成都市	2
8426	2	0	1	2	62	1	2	1	2	0	1	4	0	0	2	4	1	3	1	5	3	2	2	成都市	2
8429	2	0	1	2	51	1	1	2	2	0	1	5	0	0	1	4	1	3	1	2	4	2	2	成都市	1
8431	2	0	1	2	68	1	1	2	2	1	1	5	0	1	2	4	1	2	1	4	2	3	2	成都市	1
8433	1	0	1	2	48	1	3	1	1	0	1	2	0	0	0	1	0	0	0	2	3	2	2	成都市	3
8434	1	0	1	1	83	1	3	1	1	0	1	1	1	0	0	1	0	0	0	1	3	2	2	成都市	3
8436	2	0	0	2	38	1	2	2	2	0	1	4	0	0	2	4	0	0	0	5	3	2	2	成都市	2
8437	2	0	0	1	44	1	1	2	2	0	1	4	1	0	2	4	1	3	0	6	3	2	2	成都市	1
8439	1	0	1	2	25	1	1	2	2	0	1	3	0	0	2	3	0	0	0	2	3	2	2	成都市	1
9000	1	0	1	1	51	1	1	1	2	0	0	3	1	0	1	3	0	0	1	4	1	2	2	成都市	1
9001	1	0	1	2	50	1	2	1	2	0	0	3	0	0	1	3	0	0	0	4	4	2	2	成都市	2
9002	2	0	1	1	49	1	3	1	2	0	0	4	1	1	2	4	0	0	1	4	2	2	2	成都市	3
9003	2	1	1	1	50	1	2	1	2	1	1	4	1	0	2	4	0	0	0	4	1	1	2	成都市	2
9004	1	0	1	2	29	1	2	2	2	0	1	5	0	0	2	2	0	0	0	6	4	3	2	成都市	2
9005	1	0	1	1	43	1	2	1	2	0	1	3	0	0	0	2	0	0	0	4	4	2	2	成都市	2
9006	1	1	0	1	60	1	2	1	1	1	0	4	1	1	1	2	0	0	0	5	4	1	2	成都市	2
9007	1	1	0	1	80	1	3	1	1	0	1	2	1	0	0	2	0	0	0	2	1	1	1	成都市	3
9008	1	1	0	2	78	1	3	1	1	0	1	2	0	0	0	1	0	0	0	2	3	1	1	成都市	3
9009	1	1	0	1	30	1	3	1	2	0	1	4	1	1	1	3	0	0	0	4	1	1	2	成都市	3
9010	1	1	1	2	72	1	2	2	2	0	1	2	0	0	2	2	1	2	0	2	4	1	2	成都市	2
9011	1	1	1	1	51	1	3	1	2	0	1	5	0	0	2	3	0	0	0	4	4	1	2	成都市	3
9012	1	1	0	2	50	1	3	1	2	0	1	5	0	0	2	3	0	0	0	4	4	1	2	成都市	3
9013	1	0	0	2	29	1	1	1	1	0	1	4	0	0	1	3	0	0	0	6	3	2	2	成都市	1
9014	1	1	1	1	38	1	2	3	2	0	1	5	0	0	2	2	0	0	1	6	4	1	2	成都市	2
9015	1	1	0	1	51	1	3	1	2	0	0	3	1	0	1	3	0	0	1	2	1	1	2	成都市	3
9016	2	1	1	2	26	1	1	2	2	0	1	5	0	0	2	4	0	0	1	1	4	1	2	成都市	1
9017	1	0	1	2	27	1	2	2	2	0	0	5	0	0	2	2	0	0	1	1	4	3	2	成都市	2
9018	1	1	1	2	21	1	2	2	2	0	1	2	0	0	0	2	0	0	1	1	4	1	1	成都市	2
9019	2	0	0	2	27	1	1	2	2	1	1	4	0	0	2	4	0	0	0	5	4	2	2	成都市	1
9020	1	0	0	2	82	1	3	1	2	0	0	2	0	0	1	1	0	0	1	6	3	2	2	成都市	3
9021	1	1	0	1	81	1	3	1	2	0	0	2	1	0	1	1	0	0	0	2	4	1	1	成都市	3
9022	2	1	0	1	25	1	5	2	2	0	1	5	0	0	1	4	1	3	0	4	4	1	2	成都市	5
9023	1	1	0	2	54	1	3	1	2	0	0	3	0	0	0	2	0	0	0	2	4	1	2	成都市	3
9024	1	1	0	2	50	1	3	1	2	0	0	5	0	0	0	3	0	0	1	6	4	1	2	成都市	3
9025	2	0	0	1	51	1	2	1	2	0	1	5	1	0	2	4	0	0	0	6	4	2	2	成都市	2
9026	1	1	0	2	67	1	1	1	2	0	1	5	0	0	2	2	0	0	0	5	3	1	1	成都市	1
9027	1	1	0	2	55	1	2	1	2	0	0	4	0	1	2	3	0	0	0	6	3	1	1	成都市	2
9028	1	1	1	2	35	1	1	2	2	0	0	2	0	0	1	2	0	0	0	2	3	1	2	成都市	1
9029	1	0	1	2	49	1	2	2	2	0	1	3	0	0	2	3	1	2	0	4	4	2	2	成都市	2
9030	1	0	0	2	26	1	2	2	2	0	1	5	0	1	1	3	0	0	0	5	4	2	2	成都市	2
9031	1	0	1	2	50	1	2	2	2	0	1	5	0	0	1	2	1	2	0	4	4	2	2	成都市	2
9032	1	0	1	2	30	1	2	2	2	0	1	5	1	1	1	3	0	0	0	5	1	3	2	成都市	2
9033	1	1	0	1	23	1	3	2	1	0	0	3	1	0	2	3	0	0	0	5	1	1	1	成都市	3
9034	2	0	1	2	28	1	1	2	2	1	1	5	0	0	2	4	1	1	1	2	4	2	2	成都市	1
9035	1	1	1	2	67	1	3	1	2	0	0	2	0	0	2	3	0	0	0	1	4	1	1	成都市	3
9036	1	1	0	2	66	1	3	1	2	0	1	2	0	0	2	1	0	0	0	2	4	1	1	成都市	3
9037	1	1	1	1	44	1	3	1	2	0	0	1	1	0	2	3	0	0	0	4	4	1	2	成都市	3
9038	1	0	1	1	24	1	2	2	2	0	0	5	1	0	2	3	0	0	0	4	3	2	2	成都市	2
9039	1	1	0	1	32	1	2	1	2	0	1	5	0	0	2	3	1	2	0	4	4	1	2	成都市	2
9040	2	0	0	1	65	1	1	2	2	0	1	5	0	0	1	4	0	0	1	6	4	3	2	成都市	1
9041	1	0	0	2	23	1	2	2	2	0	0	5	0	0	2	2	0	0	0	4	4	2	2	成都市	2
9042	1	0	1	2	23	1	2	2	2	0	0	4	0	0	2	2	0	0	0	5	4	2	2	成都市	2
9043	1	0	1	2	26	1	5	3	2	0	1	1	0	0	0	2	0	0	0	6	3	2	2	成都市	5
9044	2	0	1	2	28	1	1	2	1	0	1	4	0	0	1	4	1	3	0	1	3	2	2	成都市	1
9045	1	0	1	1	32	1	2	2	2	0	1	5	0	0	2	3	0	0	0	1	4	3	2	成都市	2
9046	1	0	0	2	24	1	3	1	2	0	1	3	0	0	0	2	0	0	0	4	4	3	2	成都市	3
9047	1	1	0	1	36	1	2	1	2	0	0	4	0	0	0	3	0	0	0	4	2	1	2	成都市	2
9048	2	0	1	2	31	1	2	2	2	0	0	4	0	0	1	5	0	0	1	4	4	2	2	成都市	2
9049	1	0	1	1	25	1	2	2	2	0	1	5	0	0	1	2	0	0	0	6	3	2	2	成都市	2
9050	2	0	1	2	34	1	1	2	2	0	1	3	0	0	2	4	1	1	0	5	2	2	2	成都市	1
9051	1	0	1	2	34	1	2	1	2	0	1	3	0	0	1	2	0	0	0	2	4	3	2	成都市	2
9052	2	0	0	2	26	1	1	2	2	1	1	4	0	1	2	4	0	0	0	5	4	2	2	成都市	1
9053	2	0	0	2	49	1	3	1	1	0	1	1	0	0	2	4	1	3	0	1	3	2	2	成都市	3
9054	1	0	1	2	42	1	2	2	2	0	1	3	0	0	2	2	0	0	0	2	3	2	2	成都市	2
9055	1	1	0	2	50	1	3	1	1	0	0	2	0	0	1	2	0	0	0	1	3	1	1	成都市	3
9056	2	1	0	1	67	1	2	1	2	0	1	3	0	0	2	4	0	0	1	2	3	1	2	成都市	2
9057	1	0	0	1	65	1	1	2	2	0	0	5	0	0	2	3	0	0	1	2	4	2	2	成都市	1
9058	1	0	1	1	50	1	3	1	2	0	1	2	1	0	2	1	0	0	0	5	3	2	2	成都市	3
9059	1	1	0	1	55	1	2	2	2	0	0	4	1	0	1	3	0	0	0	1	4	1	2	成都市	2
9060	1	0	0	1	31	1	2	2	2	0	1	4	0	0	1	2	0	0	0	2	4	3	2	成都市	2
9061	1	0	1	1	41	1	5	1	2	0	1	3	0	1	1	3	0	0	0	6	4	2	2	成都市	5
9062	1	0	0	1	55	2	1	2	2	0	1	5	1	0	2	3	1	3	1	6	4	2	2	成都市	1
9063	1	0	1	2	27	1	2	2	2	1	1	4	0	0	1	3	0	0	1	6	4	3	2	成都市	2
9064	1	1	1	1	37	1	2	2	2	0	1	5	0	0	2	2	0	0	0	1	3	1	2	成都市	2
9065	1	1	1	1	45	1	2	2	2	0	1	2	1	0	2	2	0	0	1	6	4	1	2	成都市	2
9066	1	1	0	1	21	1	3	1	2	0	1	5	0	0	1	1	0	0	1	6	3	1	1	成都市	3
9067	1	1	1	1	23	1	3	1	1	0	1	4	0	0	0	2	0	0	0	5	3	1	1	成都市	3
9068	1	0	0	2	21	1	3	2	2	0	1	3	0	0	0	3	0	0	0	4	4	2	2	成都市	3
9069	1	0	1	2	29	2	3	1	2	0	0	5	0	0	1	3	0	0	0	4	3	2	2	成都市	3
9070	1	1	1	1	40	1	3	1	2	0	1	2	0	0	0	2	0	0	1	2	4	1	2	成都市	3
9071	1	1	0	1	34	1	3	1	1	0	1	5	1	0	0	2	0	0	0	2	1	1	2	成都市	3
9072	1	0	1	1	30	1	3	2	1	0	1	5	0	0	1	2	0	0	0	2	4	2	2	成都市	3
9073	2	0	1	1	45	1	3	1	1	0	0	3	1	0	0	4	0	0	0	1	2	2	2	成都市	3
9074	2	0	0	2	55	1	1	1	2	0	0	5	0	0	1	4	0	0	0	4	1	2	2	成都市	1
9075	1	0	1	1	68	1	1	1	2	0	1	1	1	0	2	1	0	0	1	5	4	2	2	成都市	1
9076	2	0	1	2	59	1	1	1	2	0	0	1	1	0	2	4	0	0	0	1	2	2	2	成都市	1
9077	1	0	1	2	32	1	2	2	2	0	0	4	0	0	2	3	0	0	0	1	2	2	2	成都市	2
9078	1	1	0	1	35	1	2	2	2	0	0	5	0	0	1	2	0	0	0	2	4	1	2	成都市	2
9079	1	0	0	1	54	1	3	1	2	0	0	4	0	0	1	3	0	0	1	2	1	2	2	成都市	3
9080	1	0	1	1	69	1	3	1	1	0	1	2	0	0	2	3	0	0	0	1	2	2	2	成都市	3
9081	1	0	1	1	23	1	2	1	2	0	0	3	1	0	0	1	0	0	0	2	3	2	2	成都市	2
9082	1	1	0	1	51	1	3	1	1	0	0	2	1	0	1	3	0	0	0	1	3	1	1	成都市	3
9083	1	0	0	2	56	1	4	1	2	0	0	3	0	0	0	2	0	0	1	2	1	2	2	成都市	6
9084	2	0	1	2	28	1	1	2	1	0	1	4	0	0	1	4	1	3	0	1	3	2	2	成都市	1
9085	1	1	0	2	65	1	3	1	1	0	1	1	0	1	0	2	0	0	0	6	4	1	1	成都市	3
9086	1	0	0	1	64	1	2	2	2	0	0	3	0	0	2	2	0	0	1	2	3	2	2	成都市	2
9087	2	0	1	1	27	1	1	2	2	0	0	5	0	0	0	4	0	0	0	4	3	2	2	成都市	1
9088	2	1	0	1	25	1	5	2	2	0	1	4	1	0	0	5	1	3	0	2	1	1	2	成都市	5
9089	1	0	1	2	38	1	1	2	2	0	1	5	0	0	1	3	1	3	1	4	4	3	2	成都市	1
9090	1	0	0	2	33	1	1	2	2	0	1	5	0	0	2	3	0	0	0	5	2	3	2	成都市	1
9091	2	1	1	2	32	1	2	2	2	0	0	5	0	0	2	4	0	0	0	2	4	1	1	成都市	2
9092	1	0	1	2	33	1	1	2	2	0	1	4	0	0	1	3	0	0	1	2	4	2	2	成都市	1
9093	2	0	0	1	25	1	2	2	2	0	0	5	1	0	2	5	0	0	1	5	1	3	2	成都市	2
9094	1	0	1	2	31	1	2	3	2	1	0	5	0	0	2	2	0	0	1	2	2	2	2	成都市	2
9095	2	1	1	2	35	1	1	3	2	0	1	5	0	0	2	4	1	3	1	2	2	1	2	成都市	1
9096	2	1	0	1	21	1	2	2	1	0	1	5	1	0	1	4	0	0	0	4	1	1	2	成都市	2
9097	1	1	0	1	67	2	2	2	2	0	1	5	0	0	2	3	1	3	0	2	2	1	1	成都市	2
9098	2	0	1	1	26	1	1	2	2	0	1	4	0	1	0	5	1	3	0	4	4	3	2	成都市	1
9099	2	0	1	2	22	1	1	2	1	0	1	4	0	0	1	4	0	0	1	4	4	2	2	成都市	1
9100	2	0	1	2	33	1	1	2	2	1	1	5	0	0	2	4	0	0	0	6	4	2	2	成都市	1
9101	1	1	1	2	66	1	1	2	2	0	0	1	0	0	1	2	0	0	0	2	3	1	2	成都市	1
9102	1	1	0	2	29	1	1	2	2	0	1	3	0	0	1	3	0	0	0	1	3	1	2	成都市	1
9103	1	1	0	1	50	1	1	2	2	0	1	4	0	0	2	3	1	2	1	4	3	1	2	成都市	1
9104	2	0	1	2	38	1	1	2	2	1	1	5	0	0	2	4	0	0	0	6	4	2	2	成都市	1
9105	1	1	1	2	50	1	3	1	2	0	0	3	0	0	1	3	0	0	0	4	2	1	2	成都市	3
9106	1	0	1	1	20	1	1	2	2	0	1	3	1	1	0	2	0	0	0	5	4	3	1	成都市	1
9107	1	0	1	1	28	1	1	2	2	0	1	4	1	0	2	2	1	2	1	2	4	3	2	成都市	1
9109	1	0	1	2	58	1	2	1	2	0	0	5	0	0	2	2	0	0	1	1	2	2	2	成都市	2
9110	1	1	0	2	62	1	4	1	2	0	0	1	0	0	1	2	0	0	1	4	3	1	2	成都市	4
9111	1	1	1	2	66	1	1	1	2	0	1	5	0	1	2	2	0	0	0	1	3	1	2	成都市	1
9112	1	1	1	2	63	1	3	1	2	0	1	1	0	0	2	1	0	0	0	1	3	1	2	成都市	3
9113	1	0	1	2	30	1	1	2	2	0	1	4	0	0	1	3	0	0	0	4	4	3	1	成都市	1
9114	2	0	1	1	40	1	3	1	2	0	1	3	0	0	0	4	0	0	0	2	4	2	2	成都市	3
9115	1	1	0	2	65	1	2	1	2	0	1	4	0	0	2	2	0	0	0	4	4	1	1	成都市	2
9116	2	0	1	2	27	1	2	2	2	0	1	4	0	0	1	4	1	3	1	2	4	3	2	成都市	2
9117	2	0	1	2	28	1	2	2	2	0	1	4	0	0	1	4	1	3	0	2	4	2	2	成都市	2
9118	1	1	1	2	68	1	1	1	2	0	1	3	0	1	2	2	0	0	1	2	3	1	2	成都市	1
9119	1	0	0	1	18	1	5	1	2	0	1	5	0	0	0	2	0	0	0	1	3	2	2	成都市	5
9120	1	0	1	2	43	1	2	2	2	1	1	5	0	0	1	3	0	0	0	2	4	2	2	成都市	2
9121	1	0	1	2	78	1	2	2	2	0	0	4	0	0	1	3	0	0	1	5	3	3	2	成都市	2
9122	1	0	1	1	81	1	2	2	2	0	1	5	0	0	2	3	0	0	0	4	3	2	2	成都市	2
9123	2	1	0	2	26	1	2	2	2	0	0	5	0	0	1	4	0	0	1	4	3	1	2	成都市	2
9124	1	1	1	2	35	1	2	2	2	0	1	4	0	0	2	3	1	3	0	6	4	1	1	成都市	2
9125	1	1	1	2	60	1	1	2	2	0	1	2	0	0	1	2	1	3	0	2	3	1	2	成都市	1
9126	1	1	1	1	58	1	3	1	2	0	1	1	1	0	1	3	0	0	0	1	2	1	1	成都市	3
9127	2	0	0	1	27	1	1	2	2	0	1	5	0	0	2	5	1	3	0	6	3	2	2	成都市	1
9128	2	0	0	2	29	1	1	2	1	0	1	4	0	0	2	5	1	3	0	5	3	2	2	成都市	1
9129	1	0	1	2	70	1	3	1	2	0	1	2	0	0	1	2	0	0	0	2	3	2	2	成都市	3
9130	1	0	1	1	55	1	3	1	2	0	1	1	1	0	1	2	0	0	0	4	3	2	2	成都市	3
9131	1	0	1	2	52	1	3	1	2	0	1	1	0	0	1	2	0	0	0	4	3	2	2	成都市	3
9132	1	0	0	1	30	1	1	2	2	0	1	2	1	0	2	3	0	0	0	5	1	2	2	成都市	1
9133	1	0	0	2	30	1	1	2	2	0	1	2	0	0	2	3	1	1	0	4	4	2	2	成都市	1
9134	1	1	1	1	60	2	3	1	1	0	1	1	1	0	0	2	0	0	0	1	2	1	1	成都市	3
9135	1	1	0	2	55	1	3	1	1	0	1	2	0	0	0	2	0	0	0	1	4	1	2	成都市	3
9136	1	1	1	2	69	1	3	1	2	0	1	3	0	0	1	1	0	0	1	1	2	1	2	成都市	3
9179	1	0	0	2	79	1	3	1	1	0	1	5	0	0	2	2	0	0	0	2	4	3	1	成都市	3
9181	2	0	1	2	26	1	1	2	2	0	1	5	0	0	2	4	0	0	1	4	4	3	2	成都市	1
9183	1	1	1	2	28	1	1	2	2	0	1	5	0	0	2	3	0	0	1	4	4	1	2	成都市	1
9184	1	1	0	2	50	1	3	1	2	0	1	5	0	0	2	2	0	0	1	4	4	1	1	成都市	3
9186	2	1	1	1	51	1	3	1	2	0	1	5	0	0	2	4	0	0	1	4	4	1	2	成都市	3
9188	1	0	1	1	67	1	3	1	2	0	1	2	0	0	2	2	0	0	0	2	4	3	1	成都市	3
9190	1	1	1	2	23	1	1	2	2	0	1	3	0	0	0	2	0	0	0	4	4	1	2	成都市	1
9192	2	1	1	2	50	1	2	2	2	0	1	3	0	0	1	4	0	0	0	5	3	1	1	成都市	2
9194	2	0	0	2	22	1	1	2	2	0	1	5	0	0	0	4	0	0	1	6	3	3	2	成都市	1
9196	2	1	1	2	21	1	1	2	2	0	1	4	0	0	1	4	0	0	0	4	3	1	1	成都市	1
9198	1	1	1	1	44	1	1	2	2	0	1	4	0	0	2	3	0	0	1	4	4	1	2	成都市	1
9200	1	0	0	2	30	1	2	2	2	0	1	5	0	0	2	2	1	3	0	1	2	2	2	成都市	2
9202	2	1	1	2	31	1	1	2	2	0	1	5	0	0	2	4	0	0	1	4	4	1	2	成都市	1
9204	2	0	1	2	25	1	1	2	2	0	1	2	0	1	2	4	0	0	0	4	3	3	2	成都市	1
9207	2	0	1	2	29	1	2	2	2	0	1	4	0	0	2	4	0	0	0	4	2	2	2	成都市	2
9208	2	1	1	2	32	1	1	3	2	0	1	5	0	0	2	4	1	3	0	6	1	1	2	成都市	1
9209	2	0	1	2	32	1	1	2	2	0	0	5	0	0	2	4	0	0	0	5	4	2	2	成都市	1
9210	1	0	1	2	21	1	5	2	2	0	0	5	0	0	2	3	0	0	0	4	4	2	2	成都市	5
9211	1	0	1	2	23	1	1	2	1	0	0	2	0	0	1	2	0	0	0	1	4	3	2	成都市	1
9212	2	0	1	1	23	1	2	2	2	0	0	3	0	0	0	4	0	0	0	1	4	3	2	成都市	2
9213	1	0	0	1	31	1	3	1	2	0	1	3	0	0	2	3	0	0	0	6	1	2	2	成都市	3
9214	1	0	0	1	20	1	1	1	2	1	1	4	1	0	1	3	0	0	0	2	3	2	2	成都市	1
9215	2	1	0	1	24	1	2	3	2	0	0	5	0	1	2	4	0	0	1	2	4	1	2	成都市	2
9216	1	0	0	1	78	1	3	1	2	0	1	5	1	0	2	2	0	0	0	2	3	2	2	成都市	3
9217	1	0	0	2	72	1	3	1	2	0	1	3	0	0	2	2	0	0	0	2	3	2	2	成都市	3
9218	2	0	0	2	24	1	2	3	2	1	1	5	0	0	2	4	0	0	0	5	4	2	2	成都市	2
9219	1	0	0	1	23	1	2	2	2	0	1	4	1	0	0	2	0	0	0	2	3	2	2	成都市	2
9220	1	0	1	1	33	1	2	3	2	0	1	5	0	0	2	3	0	0	1	2	4	3	2	成都市	2
9241	2	1	1	2	34	1	1	2	1	0	0	5	0	0	2	4	0	0	0	1	4	1	2	成都市	1
9243	1	0	1	2	24	1	2	2	2	0	1	5	0	0	1	3	0	0	0	5	4	2	2	成都市	2
9246	2	1	0	2	43	1	1	2	1	0	1	4	1	0	2	4	1	2	0	4	4	1	1	成都市	1
9248	1	0	0	2	43	1	1	2	1	0	0	5	0	0	2	3	0	0	1	2	4	2	2	成都市	1
9251	2	1	0	1	30	1	1	2	1	0	0	5	1	0	2	4	1	3	0	2	1	1	2	成都市	1
9253	2	0	0	1	50	1	1	1	1	0	0	5	0	0	2	4	0	0	0	4	4	3	1	成都市	1
9255	1	1	1	2	31	1	1	2	2	1	1	5	0	0	2	3	1	3	0	4	3	1	2	成都市	1
9257	1	1	1	2	40	1	1	2	2	1	1	5	0	0	2	3	1	3	0	4	3	1	2	成都市	1
9258	1	0	1	2	24	2	1	2	2	0	1	3	0	0	2	3	0	0	0	5	4	3	2	成都市	1
9259	1	0	1	2	36	1	1	2	2	1	1	5	0	0	2	3	0	0	0	5	4	3	1	成都市	1
9262	1	1	1	2	31	1	1	2	1	0	1	4	0	0	1	3	0	0	0	6	1	1	1	成都市	1
9264	1	1	1	2	30	1	1	2	1	0	1	4	0	0	0	2	0	0	0	6	4	1	1	成都市	1
9265	1	0	1	2	22	1	1	2	1	0	1	5	0	0	0	3	0	0	0	6	3	3	2	成都市	1
9267	2	0	1	1	32	1	1	3	2	0	1	5	0	0	2	5	0	0	0	6	3	3	2	成都市	1
9269	2	0	0	2	39	1	1	2	2	0	0	4	0	0	2	5	1	3	0	4	4	2	2	成都市	1
9270	2	0	1	2	46	1	1	2	2	0	1	5	0	0	2	4	1	3	0	6	3	3	2	成都市	1
9272	2	1	1	2	41	1	1	2	1	0	0	5	0	0	2	4	1	3	1	6	3	1	2	成都市	1
9274	2	1	1	2	21	1	1	2	1	0	0	5	0	0	1	4	1	2	1	4	2	1	1	成都市	1
9276	2	1	1	2	33	1	1	2	1	0	1	5	0	0	2	5	0	0	0	5	4	1	2	成都市	1
9278	2	0	0	2	35	1	1	2	2	0	1	4	0	0	2	4	1	3	0	4	3	2	2	成都市	1
9281	2	0	1	1	27	1	2	1	2	0	0	4	1	0	2	4	0	0	0	6	4	2	1	成都市	2
9283	2	1	0	2	45	1	1	2	1	0	0	5	0	0	2	4	0	0	0	1	4	1	1	成都市	1
9284	2	1	1	2	46	1	1	2	1	0	1	5	0	0	2	4	1	3	1	2	4	1	2	成都市	1
9289	1	1	0	2	27	1	1	2	1	0	1	5	0	0	2	3	1	2	0	4	2	1	1	成都市	1
9295	2	0	0	2	35	1	1	2	1	1	1	4	0	0	2	4	1	3	0	4	2	2	2	成都市	1
9296	2	1	1	2	33	1	1	2	1	0	1	4	0	0	2	4	0	0	0	4	3	1	1	成都市	1
9297	1	0	1	2	31	1	1	2	1	0	1	5	0	0	2	3	0	0	0	2	4	2	2	成都市	1
9301	1	0	1	2	33	1	1	2	1	0	1	5	0	0	2	3	0	0	0	2	4	2	2	成都市	1
9302	2	1	1	2	27	1	2	2	2	0	0	5	0	0	2	4	0	0	1	5	4	1	2	成都市	2
9307	1	1	1	2	39	1	1	2	1	1	1	5	0	1	2	3	1	3	1	2	2	1	2	成都市	1
9308	2	1	1	2	28	2	1	2	1	0	1	5	0	0	2	4	0	0	0	5	3	1	1	成都市	1
9310	1	0	1	2	21	1	2	2	1	0	0	5	0	0	2	3	0	0	0	5	4	3	2	成都市	2
9312	1	0	1	2	36	1	1	2	2	0	1	4	0	0	2	3	0	0	0	2	3	2	2	成都市	1
9314	2	1	1	1	58	1	1	2	1	0	0	5	0	0	2	5	1	3	1	4	4	1	1	成都市	1
9315	2	1	1	2	23	1	1	2	1	0	1	5	0	0	2	4	1	3	0	1	4	1	2	成都市	1
9316	1	0	1	2	36	1	1	3	1	0	0	4	0	0	2	3	1	3	0	6	3	2	2	成都市	1
9317	2	0	1	2	32	1	1	2	2	0	1	3	0	0	2	4	0	0	0	4	4	3	1	成都市	1
9318	1	0	0	2	28	1	2	2	2	0	1	4	0	0	2	1	0	0	0	2	4	3	2	成都市	2
9319	1	0	1	2	32	1	2	2	1	0	1	4	0	0	2	3	0	0	0	1	4	2	2	成都市	2
9320	1	0	1	2	20	1	1	2	1	0	1	3	0	0	2	3	1	3	0	2	4	3	2	成都市	1
9321	1	0	1	2	23	1	1	2	1	0	1	3	1	0	2	3	1	2	1	2	4	3	2	成都市	1
9322	2	0	1	2	36	1	1	2	1	0	1	5	0	0	2	5	1	3	0	2	4	3	2	成都市	1
9323	1	0	1	2	24	1	1	2	1	0	1	5	0	0	1	3	1	3	0	2	4	3	2	成都市	1
9325	1	0	0	2	21	1	2	2	2	0	0	3	0	0	2	3	1	3	1	2	4	3	2	成都市	2
9326	1	0	1	2	35	1	1	2	1	0	0	4	0	0	2	2	0	0	0	5	3	2	2	成都市	1
9330	1	1	1	2	36	1	1	2	1	0	0	5	0	0	2	3	0	0	0	6	4	1	2	成都市	1
9367	1	0	1	2	28	1	1	2	2	0	1	3	0	0	2	3	0	0	0	2	3	2	2	成都市	1
9368	2	0	1	2	29	1	1	2	2	0	1	5	0	0	2	5	0	0	0	2	3	2	2	成都市	1
9369	1	0	1	2	29	1	1	2	1	0	1	5	0	0	1	2	1	3	0	5	3	2	2	成都市	1
9370	2	0	1	2	42	1	1	2	1	0	1	5	0	0	2	4	0	0	0	4	3	3	2	成都市	1
9371	2	0	1	2	41	1	2	2	1	0	1	5	0	0	2	4	0	0	0	2	4	3	1	成都市	2
9372	2	0	0	2	25	1	2	2	1	0	1	5	0	0	1	4	0	0	0	4	4	2	2	成都市	2
9572	1	0	1	2	54	1	3	1	1	0	1	2	0	0	0	1	0	0	0	2	3	2	2	成都市	3
9573	1	0	0	2	64	1	1	1	2	1	1	2	0	0	1	3	0	0	0	1	3	3	2	成都市	1
9574	1	0	0	1	31	1	2	2	2	0	0	5	0	0	2	3	1	3	1	6	3	2	2	成都市	2
9575	1	0	1	1	28	1	2	2	2	0	1	4	1	0	2	2	0	0	0	5	3	2	2	成都市	2
9577	1	0	1	1	49	1	2	1	2	1	1	5	1	1	2	3	0	0	1	5	3	2	2	成都市	2
9578	1	0	1	2	28	1	1	2	2	1	1	4	0	0	0	3	1	1	0	5	3	3	2	成都市	1
9579	2	0	1	1	27	1	2	2	2	0	1	4	0	0	2	5	1	3	0	6	4	2	2	成都市	2
9581	2	1	0	1	26	1	2	2	2	1	1	2	0	1	1	4	1	2	0	5	4	1	1	成都市	2
9582	1	1	0	2	58	1	2	1	2	0	0	3	1	0	0	3	0	0	1	4	4	1	2	成都市	2
9584	2	1	0	2	63	1	2	1	2	0	1	4	0	0	2	5	1	2	1	5	4	1	2	成都市	2
9585	1	1	0	2	25	1	1	2	2	0	1	3	0	0	0	3	0	0	1	4	4	1	1	成都市	1
9587	1	0	0	2	74	1	1	1	2	0	0	5	0	0	2	2	0	0	0	6	4	2	2	成都市	1
9589	1	0	1	1	45	1	2	1	2	0	1	5	0	0	1	3	0	0	1	4	3	2	2	成都市	2
9590	2	1	1	2	78	1	2	1	2	0	0	5	0	0	2	5	1	2	1	6	2	1	2	成都市	2
9592	2	1	1	2	48	1	1	2	2	1	1	5	0	0	2	4	0	0	0	6	2	1	2	成都市	1
9593	1	1	0	1	59	1	3	1	1	0	0	4	0	0	0	2	0	0	0	4	3	1	2	成都市	3
10103	1	1	1	2	42	1	1	2	2	0	1	5	0	0	2	3	0	0	1	4	4	1	2	成都市	1
10104	2	0	1	2	35	1	1	2	2	0	1	4	0	0	2	5	1	3	1	4	4	2	2	成都市	1
10105	2	1	0	2	24	1	1	2	2	0	1	4	0	0	2	4	0	0	1	4	4	1	2	成都市	1
10119	1	0	1	1	29	1	2	2	2	1	1	5	0	0	2	1	0	0	1	2	4	2	2	成都市	2
10120	1	0	1	2	35	1	2	2	2	0	1	5	0	1	2	2	1	2	1	4	4	2	2	成都市	2
10121	1	0	0	1	29	1	1	2	1	0	0	3	0	0	2	2	0	0	0	5	4	2	2	成都市	1
10122	2	0	0	1	35	1	1	2	2	0	0	3	1	0	2	4	0	0	0	2	2	2	2	成都市	1
10123	1	0	1	2	32	2	2	1	1	0	0	2	0	0	2	3	1	2	1	2	4	3	2	成都市	2
10124	1	1	1	1	31	1	2	2	1	0	1	1	0	0	0	2	0	0	0	1	4	1	2	成都市	2
10125	1	0	1	2	32	1	2	2	2	0	1	3	0	1	1	2	0	0	0	6	4	2	2	成都市	2
10126	1	0	0	2	42	1	3	1	2	0	1	1	0	0	2	2	1	2	1	1	2	2	2	成都市	3
10127	1	1	1	1	40	1	2	2	2	1	1	5	0	0	0	3	0	0	0	2	4	1	2	成都市	2
10128	1	1	1	1	23	1	2	2	2	0	0	2	0	0	1	2	0	0	0	6	4	1	2	成都市	2
10129	1	1	1	2	27	1	2	2	2	0	1	3	0	0	1	2	0	0	0	2	2	1	1	成都市	2
10130	1	1	0	1	29	1	2	2	2	1	1	5	1	0	2	3	0	0	0	4	4	1	2	成都市	2
10131	1	1	1	2	42	2	2	2	2	1	1	5	0	0	1	1	0	0	0	2	4	1	2	成都市	2
10132	1	1	1	1	50	1	2	3	2	0	0	5	0	0	2	2	0	0	0	2	4	1	2	成都市	2
10133	1	1	1	2	28	1	2	2	2	0	0	5	0	0	1	3	0	0	0	6	4	1	2	成都市	2
10134	2	0	1	1	31	1	1	2	2	0	0	5	0	0	2	4	1	2	1	6	3	2	2	成都市	1
10135	1	0	0	1	26	1	2	2	2	0	1	4	0	0	2	2	0	0	1	2	4	2	2	成都市	2
10136	1	0	0	1	31	1	2	2	2	0	0	4	0	0	2	3	1	3	0	4	2	3	2	成都市	2
10137	1	0	1	1	35	1	2	2	2	0	1	2	1	0	2	3	0	0	0	1	2	2	1	成都市	2
10138	1	0	0	1	22	1	1	2	2	0	1	3	0	0	2	2	0	0	0	4	3	2	2	成都市	1
10139	1	1	1	1	30	1	3	2	1	0	1	1	1	0	0	2	0	0	0	4	4	1	1	成都市	3
10140	1	0	1	1	39	1	2	2	2	0	1	5	0	0	2	2	0	0	0	4	4	3	2	成都市	2
10141	1	0	1	1	25	1	2	2	2	0	1	5	0	0	0	2	0	0	0	1	4	2	2	成都市	2
10142	1	1	1	1	22	1	2	2	2	0	1	2	0	0	0	1	0	0	0	2	4	1	2	成都市	2
10143	1	1	1	1	23	1	2	2	1	0	1	1	0	0	1	2	0	0	0	1	2	1	2	成都市	2
10144	1	1	1	2	32	1	2	2	2	0	1	1	1	0	1	2	0	0	0	2	4	1	2	成都市	2
10146	2	0	1	1	30	1	1	2	2	0	1	3	1	0	1	5	0	0	1	4	4	3	2	成都市	1
10148	1	0	1	1	32	1	2	2	2	0	1	5	0	0	2	3	0	0	0	4	3	3	2	成都市	2
10150	1	0	1	2	33	1	2	2	2	0	1	5	0	0	2	2	0	0	0	1	3	2	2	成都市	2
10152	1	0	1	2	63	1	2	1	2	0	1	3	0	0	2	3	1	3	0	4	3	2	2	成都市	2
10154	2	0	0	1	25	1	2	2	2	0	0	5	1	0	2	4	0	0	0	2	1	2	2	成都市	2
10156	1	1	1	2	24	1	2	2	2	0	1	5	0	0	0	3	0	0	0	4	3	1	2	成都市	2
10158	1	0	1	2	31	1	2	2	2	1	1	5	0	0	1	3	1	2	0	6	4	2	2	成都市	2
10162	1	0	0	2	49	1	2	2	2	0	0	3	0	0	0	3	0	0	0	2	3	2	2	成都市	2
10164	2	1	0	2	27	1	2	2	2	0	1	5	0	0	0	4	0	0	0	1	4	1	2	成都市	2
10166	1	0	1	1	38	1	2	2	2	0	1	2	0	1	1	2	0	0	0	1	4	3	2	成都市	2
10168	1	0	1	2	27	1	2	2	2	0	1	5	0	1	2	2	0	0	1	2	4	2	2	成都市	2
10170	2	0	1	1	24	1	2	2	2	0	1	2	0	0	2	5	0	0	0	1	3	3	2	成都市	2
10172	1	0	0	1	45	1	2	3	2	0	1	5	0	0	2	3	0	0	1	2	4	2	2	成都市	2
10174	1	1	1	2	34	1	2	2	2	0	1	4	0	0	1	2	0	0	0	2	2	1	2	成都市	2
10176	1	1	0	1	28	1	2	2	2	0	1	4	0	0	0	3	0	0	0	4	3	1	2	成都市	2
10179	1	0	1	2	32	1	2	3	2	1	1	5	0	0	2	3	0	0	0	6	4	3	2	成都市	2
10181	1	1	1	1	30	1	2	2	2	0	1	1	0	0	2	3	0	0	0	4	4	1	2	成都市	2
10248	1	0	1	1	24	1	2	2	2	0	1	4	0	0	0	3	0	0	0	2	3	2	2	成都市	2
10249	1	1	1	2	25	1	2	2	1	0	1	2	0	0	2	2	0	0	0	1	3	1	2	成都市	2
10252	1	1	1	1	28	1	2	2	2	0	1	4	1	0	2	2	0	0	0	2	2	1	1	成都市	2
10255	1	0	0	2	28	1	2	3	2	0	1	5	0	1	2	2	0	0	0	6	2	2	2	成都市	2
10256	1	0	1	2	26	1	2	2	2	0	1	3	0	0	0	2	0	0	0	6	3	3	2	成都市	2
10258	1	0	1	2	31	1	2	2	2	0	0	2	0	0	1	2	0	0	0	6	3	2	2	成都市	2
10260	2	0	1	1	28	1	2	2	2	0	1	2	0	0	2	4	1	3	1	4	4	2	2	成都市	2
10261	1	0	1	2	25	1	2	2	2	0	1	2	0	0	2	3	0	0	0	2	4	3	2	成都市	2
10264	1	0	1	2	25	1	2	2	2	0	0	4	0	0	2	3	0	0	0	6	2	2	2	成都市	2
10266	1	0	1	2	21	1	2	2	2	0	1	3	0	0	0	2	0	0	0	6	3	3	2	成都市	2
10268	2	0	0	2	29	1	2	3	2	0	0	5	0	1	2	4	0	0	0	2	4	3	2	成都市	2
10270	2	0	0	2	36	1	2	2	2	0	1	2	0	0	1	4	1	2	1	2	3	2	2	成都市	2
10272	1	0	0	2	48	1	2	1	2	0	1	5	0	0	2	3	0	0	1	6	4	2	2	成都市	2
10273	1	0	1	2	32	1	2	2	2	0	1	4	0	0	0	2	0	0	0	2	3	2	2	成都市	2
10277	1	0	0	2	20	1	2	1	2	0	0	5	1	0	0	3	0	0	0	4	4	2	2	成都市	2
10280	1	0	0	1	18	1	2	1	2	0	0	5	0	0	1	3	0	0	0	2	4	2	2	成都市	2
10283	1	1	1	1	23	1	2	2	1	0	1	5	0	0	0	2	0	0	0	5	4	1	2	成都市	2
10285	1	0	1	1	20	1	2	1	1	0	0	3	1	0	2	2	0	0	0	2	3	2	2	成都市	2
10288	1	0	1	2	25	1	2	2	2	1	1	5	0	0	2	2	0	0	0	4	3	3	2	成都市	2
10290	1	1	1	2	32	1	2	2	1	0	1	5	0	0	2	3	0	0	0	4	4	1	2	成都市	2
10291	2	0	1	1	23	1	2	2	2	0	1	3	1	0	1	4	0	0	0	1	4	3	2	成都市	2
10293	1	0	1	2	21	1	2	1	2	0	0	4	0	0	1	2	0	0	0	2	4	2	2	成都市	2
10294	2	0	1	1	22	1	1	1	2	0	0	3	1	0	2	4	0	0	0	6	3	2	2	成都市	1
10296	2	0	1	1	24	1	1	2	2	0	0	3	1	0	2	4	0	0	1	6	3	2	2	成都市	1
10297	1	0	0	1	25	1	2	1	2	0	0	4	1	0	1	2	0	0	0	2	1	2	2	成都市	2
10301	1	1	1	2	31	1	2	2	2	0	1	5	0	0	1	2	0	0	0	1	3	1	2	成都市	2
10302	2	0	0	1	22	1	2	1	2	0	1	4	1	0	1	4	0	0	0	2	3	2	2	成都市	2
10303	1	0	1	1	28	1	2	2	2	0	0	4	1	0	2	3	0	0	0	1	1	3	2	成都市	2
10306	1	1	1	2	31	1	2	2	2	0	0	5	0	0	2	3	0	0	0	4	4	1	2	成都市	2
10310	1	1	1	2	27	1	5	2	2	0	1	3	0	0	2	2	1	2	1	6	4	1	2	成都市	5
10311	1	0	1	1	28	1	2	2	2	0	1	4	0	0	2	2	0	0	1	1	4	2	2	成都市	2
10313	1	0	0	2	38	1	2	1	2	0	1	5	0	0	1	3	0	0	1	1	4	2	2	成都市	2
10318	1	0	0	2	37	1	2	2	2	0	1	5	0	0	1	2	0	0	0	4	3	2	2	成都市	2
10319	1	0	0	2	33	1	2	1	2	0	1	5	0	0	1	3	0	0	1	4	4	2	2	成都市	2
10320	2	0	1	1	50	1	2	2	2	0	1	5	1	0	1	4	0	0	0	6	1	2	2	成都市	2
10321	2	0	1	2	37	1	2	2	2	0	0	5	0	0	2	4	0	0	0	1	4	2	2	成都市	2
10323	1	0	1	2	25	1	2	2	2	0	1	3	0	0	2	3	0	0	0	6	3	2	2	成都市	2
10370	2	0	1	2	30	1	1	1	1	0	0	2	0	0	2	5	1	2	1	4	2	3	1	成都市	1
10372	1	1	1	2	38	1	2	2	2	0	1	5	0	0	2	2	0	0	1	5	4	1	2	成都市	2
10374	1	1	1	2	25	1	1	2	2	0	0	4	0	0	2	3	1	3	1	6	3	1	2	成都市	1
10375	1	0	0	2	40	1	1	2	1	0	1	4	0	0	2	2	0	0	0	4	4	2	2	成都市	1
10376	1	0	1	2	26	1	1	2	1	0	1	3	0	0	2	2	0	0	0	2	4	2	2	成都市	1
10377	2	0	1	2	34	1	2	1	2	0	0	4	0	0	1	4	0	0	0	2	3	3	1	成都市	2
10378	2	1	1	1	26	1	2	2	2	0	0	1	0	0	0	5	0	0	0	1	3	1	2	成都市	2
10380	1	0	1	1	22	1	1	3	2	1	1	4	1	0	1	3	0	0	0	2	3	3	1	成都市	1
10382	1	1	0	1	29	1	3	1	1	0	1	3	1	0	0	2	0	0	0	4	1	1	1	成都市	3
10383	1	1	1	2	31	1	2	1	1	0	0	2	0	0	0	3	0	0	0	4	4	1	2	成都市	2
10385	1	0	1	1	23	1	5	2	2	0	0	1	0	0	0	3	0	0	0	1	2	2	2	成都市	5
10386	2	1	0	2	47	1	1	2	2	1	1	5	0	0	2	4	0	0	0	6	2	1	2	成都市	1
10388	1	0	0	2	34	1	2	1	2	0	0	3	0	0	0	3	0	0	0	2	2	3	1	成都市	2
10390	1	0	1	2	46	1	1	2	2	0	1	2	0	0	2	3	0	0	0	1	3	2	2	成都市	1
10391	1	0	1	2	39	1	1	2	2	0	1	2	0	0	2	3	0	0	0	1	3	2	2	成都市	1
10392	1	1	1	2	37	1	1	2	2	0	0	5	0	0	2	3	0	0	1	5	4	1	2	成都市	1
10395	1	0	1	2	28	1	1	3	2	0	1	5	0	0	2	3	0	0	0	4	4	2	2	成都市	1
10396	1	0	0	2	36	1	1	2	2	0	1	5	0	1	2	3	0	0	1	5	4	2	2	成都市	1
10402	2	1	1	1	42	1	1	2	1	0	1	5	1	1	2	4	1	3	0	6	1	1	1	成都市	1
10404	2	1	1	2	38	1	1	2	1	0	1	5	0	0	1	4	0	0	1	5	3	1	1	成都市	1
10407	1	0	1	2	40	1	2	3	2	0	0	5	0	1	2	2	0	0	1	5	4	2	2	成都市	2
10410	2	1	1	2	21	1	5	2	1	0	0	1	0	1	1	5	1	1	0	2	2	1	2	成都市	5
10412	1	0	1	2	25	1	1	2	2	0	1	5	0	0	1	2	0	0	0	4	4	3	2	成都市	1
10415	2	0	0	1	29	1	2	2	2	0	1	1	0	0	2	4	0	0	0	1	2	3	1	成都市	2
10418	1	0	1	1	36	1	1	2	2	0	0	5	0	0	2	3	0	0	1	4	4	3	2	成都市	1
10421	1	1	1	2	36	1	1	2	2	0	0	5	0	0	2	3	0	0	1	1	4	1	1	成都市	1
10423	2	0	0	2	39	1	1	3	2	0	1	5	0	0	2	5	1	3	1	1	4	2	2	成都市	1
10426	1	1	1	1	33	1	2	2	1	0	1	3	0	0	2	3	0	0	0	1	2	1	1	成都市	2
10428	1	0	0	1	33	1	2	2	2	0	1	5	0	0	1	3	0	0	0	2	4	2	2	成都市	2
10431	1	0	1	1	28	1	2	1	2	0	1	5	1	0	1	3	1	2	0	2	1	2	2	成都市	2
10435	2	0	1	1	24	1	2	2	2	0	1	4	1	0	1	4	1	2	0	4	2	2	2	成都市	2
10437	1	0	1	2	68	1	1	1	2	0	1	4	0	1	2	3	1	2	0	2	2	2	2	成都市	1
10446	1	0	1	2	25	1	2	2	2	0	1	4	0	0	1	3	1	2	0	2	3	2	2	成都市	2
10448	1	1	1	1	21	1	5	2	2	0	1	3	0	1	1	3	1	2	0	2	2	1	2	成都市	5
10452	1	0	1	1	69	1	3	1	1	0	0	2	1	0	2	2	1	2	0	2	1	2	2	成都市	3
10453	1	1	1	2	58	1	2	1	2	0	1	4	0	0	1	3	0	0	0	4	4	1	2	成都市	2
10455	1	1	1	2	58	1	3	1	1	0	1	3	0	0	0	2	0	0	0	2	3	1	2	成都市	3
10456	1	0	1	2	35	1	3	1	1	0	1	3	0	1	0	2	0	0	0	4	2	2	2	成都市	3
10458	1	1	1	2	40	1	3	1	1	0	0	4	0	1	1	3	1	2	0	2	2	1	1	成都市	3
10459	1	1	1	1	41	1	3	1	1	0	1	4	0	0	0	2	0	0	0	2	4	1	1	成都市	3
10461	1	1	1	1	24	1	2	1	2	0	1	5	1	0	1	1	0	0	0	1	4	1	2	成都市	2
10462	1	1	1	2	19	1	5	2	2	0	0	5	0	0	1	1	0	0	1	2	4	1	2	成都市	5
10463	1	1	0	2	53	1	3	1	2	0	1	3	0	0	0	1	0	0	0	1	4	1	2	成都市	3
10465	1	1	1	1	55	1	3	1	2	0	1	3	1	0	0	1	0	0	0	1	4	1	2	成都市	3
10466	1	1	1	2	24	1	2	2	2	0	1	4	0	0	1	1	0	0	0	1	4	1	2	成都市	2
10467	1	1	1	1	25	1	2	1	2	0	1	4	1	0	0	1	0	0	0	1	4	1	2	成都市	2
10469	1	0	1	1	32	1	2	2	2	0	1	5	1	0	2	2	0	0	1	5	4	3	2	成都市	2
10470	1	0	1	2	30	1	1	2	2	0	1	5	0	0	2	2	0	0	0	2	4	3	2	成都市	1
10471	1	0	1	1	65	1	2	1	2	0	1	3	1	0	2	3	0	0	1	2	1	3	2	成都市	2
10472	1	1	1	1	20	1	2	1	2	0	1	2	1	0	0	3	0	0	0	4	4	1	2	成都市	2
10473	1	0	1	2	30	1	1	2	2	0	1	4	0	0	2	3	0	0	0	5	4	3	2	成都市	1
10474	2	0	1	2	28	1	2	2	2	0	1	3	0	0	2	4	0	0	0	4	3	3	2	成都市	2
10475	1	1	1	1	19	1	5	2	2	0	0	4	1	0	1	1	0	0	0	1	1	1	2	成都市	5
10476	1	1	1	2	27	1	1	2	2	0	1	5	1	0	2	3	0	0	0	1	4	1	2	成都市	1
10477	1	1	1	1	67	1	3	1	2	0	1	2	1	0	2	1	0	0	1	2	1	1	2	成都市	3
10478	1	1	1	1	31	1	2	1	2	0	1	4	1	0	2	3	0	0	0	1	3	1	2	成都市	2
10479	2	0	1	2	22	1	1	2	2	0	1	4	0	1	2	4	1	2	0	4	4	2	2	成都市	1
10480	2	0	1	1	45	1	1	2	2	0	1	3	1	0	2	4	1	3	1	4	4	3	2	成都市	1
10481	1	0	1	1	31	1	2	2	1	0	0	5	0	0	1	3	0	0	1	6	4	3	1	成都市	2
10482	1	1	1	2	60	1	3	1	2	0	0	2	0	0	2	2	0	0	0	2	3	1	2	成都市	3
10483	1	1	1	1	35	1	2	2	1	0	0	5	0	0	1	3	0	0	1	2	4	1	1	成都市	2
10484	1	0	1	1	34	1	2	2	2	0	1	4	0	0	2	3	0	0	1	2	4	3	2	成都市	2
10485	1	1	1	2	47	1	3	1	1	0	0	2	0	0	0	2	0	0	0	4	4	1	1	成都市	3
10486	2	0	1	2	34	1	2	2	2	0	1	3	0	1	2	5	1	3	1	6	2	3	2	成都市	2
10487	1	1	1	1	37	1	2	1	1	0	0	4	0	0	0	3	0	0	1	4	4	1	2	成都市	2
10488	1	0	1	1	28	1	1	2	2	1	1	4	1	0	2	3	0	0	1	5	4	3	2	成都市	1
10489	1	1	1	2	20	1	5	2	2	0	0	1	0	0	0	2	0	0	0	2	3	1	2	成都市	5
10490	1	1	1	2	34	1	1	1	1	0	1	3	0	0	2	3	0	0	0	4	4	1	1	成都市	1
10491	1	1	1	1	36	1	2	1	1	0	1	4	1	0	2	3	0	0	0	2	1	1	1	成都市	2
10492	1	1	1	2	27	1	1	2	1	0	1	5	0	0	2	3	0	0	0	6	4	1	1	成都市	1
10493	1	1	1	1	49	1	2	1	1	0	1	3	1	0	0	3	0	0	0	5	1	1	1	成都市	2
10494	1	0	1	2	30	1	1	2	2	0	1	3	0	0	2	3	0	0	0	4	3	3	2	成都市	1
10495	2	1	1	2	30	1	1	2	2	0	1	3	0	0	2	5	1	3	0	4	4	1	2	成都市	1
10989	1	0	1	1	34	1	2	3	2	0	0	5	1	1	2	3	0	0	0	2	4	2	2	成都市	2
10990	1	0	0	1	24	1	2	2	2	0	1	4	0	0	2	2	0	0	0	5	3	2	2	成都市	2
10991	1	0	1	1	23	1	2	2	2	0	1	3	0	0	0	1	0	0	0	2	3	2	2	成都市	2
10992	1	1	0	1	21	1	2	2	1	0	1	5	1	0	2	3	0	0	0	5	4	1	1	成都市	2
10993	1	1	0	2	36	1	2	3	2	0	0	5	0	0	2	3	1	3	1	2	4	1	2	成都市	2
10994	2	0	0	2	33	1	2	2	2	0	1	5	0	0	1	4	0	0	0	1	3	2	2	成都市	2
10995	1	0	1	1	51	1	1	2	2	0	0	5	0	1	2	1	0	0	0	4	3	2	2	成都市	1
10996	2	0	0	1	45	1	1	2	2	0	0	5	1	0	2	4	0	0	0	2	1	3	2	成都市	1
10997	1	1	1	1	32	1	2	3	2	0	1	5	0	1	2	3	0	0	1	2	4	1	2	成都市	2
10998	1	0	1	1	35	1	2	2	2	0	0	3	0	0	2	2	0	0	0	4	4	2	2	成都市	2
10999	1	0	0	1	25	1	2	2	2	1	1	5	1	0	0	2	0	0	0	2	2	2	2	成都市	2
11000	1	1	0	1	28	1	3	2	2	0	1	3	0	1	2	2	0	0	1	2	4	1	1	成都市	3
11001	1	1	1	1	25	1	1	2	1	0	1	5	0	0	2	2	0	0	0	2	4	1	2	成都市	1
11002	1	1	1	2	34	1	2	1	1	0	1	4	0	0	1	3	0	0	0	4	2	1	2	成都市	2
11003	1	1	1	2	25	1	2	2	2	0	1	4	0	0	1	2	0	0	0	2	4	1	2	成都市	2
11004	1	1	1	2	23	1	2	2	2	0	1	4	0	0	1	3	0	0	0	2	4	1	2	成都市	2
11005	1	1	1	2	33	1	1	3	2	1	0	5	0	0	2	3	0	0	0	1	2	1	2	成都市	1
11006	1	1	1	2	28	1	2	2	2	0	1	5	0	0	1	2	0	0	0	2	2	1	2	成都市	2
11007	1	1	1	2	24	1	2	2	2	0	1	4	0	0	1	2	0	0	0	2	2	1	2	成都市	2
11008	1	1	1	1	31	2	2	2	2	0	0	4	0	0	1	2	0	0	0	4	3	1	2	成都市	2
11009	1	0	1	2	34	1	2	2	2	0	1	5	0	0	0	2	0	0	0	1	4	2	2	成都市	2
11010	1	0	1	1	26	1	2	2	2	0	1	5	0	0	1	2	0	0	0	6	4	2	2	成都市	2
11011	1	0	1	1	20	1	5	2	2	0	1	2	1	0	1	3	0	0	0	6	1	2	2	成都市	5
11012	1	1	1	1	20	1	5	2	2	0	0	3	0	0	1	3	0	0	0	2	3	1	2	成都市	5
11013	1	0	1	1	20	1	5	2	2	0	0	5	0	1	0	3	0	0	0	1	4	2	2	成都市	5
11014	1	0	1	1	21	1	5	2	1	0	1	4	0	0	1	3	0	0	1	1	3	2	1	成都市	5
11015	1	0	1	2	34	1	2	2	2	0	1	3	0	0	2	3	0	0	0	1	4	2	2	成都市	2
11016	1	1	1	1	21	1	5	2	1	0	0	5	0	0	0	2	0	0	0	1	4	1	1	成都市	5
11017	1	0	1	2	29	1	2	2	2	1	1	5	0	0	1	3	1	3	0	5	4	2	2	成都市	2
11018	1	0	1	1	84	1	2	2	2	0	1	3	1	0	2	3	0	0	0	6	3	2	2	成都市	2
11019	1	0	1	1	23	1	1	1	1	0	1	5	0	0	2	3	0	0	1	2	1	3	2	成都市	1
11020	2	0	1	2	36	1	2	2	2	0	1	5	0	0	1	4	0	0	0	4	4	2	2	成都市	2
11021	1	0	1	2	56	1	3	1	2	0	1	2	0	0	0	2	0	0	0	4	2	2	2	成都市	3
11022	1	1	1	2	35	1	3	1	1	0	0	3	0	0	0	2	0	0	0	4	2	1	1	成都市	3
11023	1	0	1	1	46	1	3	1	1	0	0	3	1	0	0	3	0	0	0	2	1	2	2	成都市	3
11024	2	0	1	1	30	1	3	1	2	0	0	5	1	0	0	4	0	0	0	6	3	2	2	成都市	3
11025	2	0	0	1	74	1	2	1	2	0	1	2	0	0	2	4	1	2	1	5	2	2	2	成都市	2
11026	1	0	1	1	30	1	2	2	2	1	1	4	1	0	1	3	0	0	1	4	4	3	1	成都市	2
11027	2	0	1	1	56	1	2	2	2	0	1	3	0	0	2	4	1	2	0	4	2	2	2	成都市	2
11028	2	0	0	2	63	1	2	2	2	0	1	3	0	0	2	4	1	2	0	4	2	2	2	成都市	2
11029	1	0	0	1	42	1	2	2	2	0	1	4	0	0	1	3	0	0	0	4	4	2	2	成都市	2
11030	1	0	1	1	19	1	5	2	1	0	1	5	0	0	1	3	0	0	0	2	4	2	2	成都市	5
11031	2	0	0	2	48	1	2	2	2	0	1	5	0	0	2	4	0	0	0	2	4	2	2	成都市	2
11032	2	0	1	1	20	1	5	2	1	0	0	1	1	1	2	5	0	0	0	2	2	2	1	成都市	5
11033	1	0	0	2	36	1	2	2	2	0	1	4	0	0	1	3	0	0	0	4	4	2	2	成都市	2
11034	2	1	1	1	20	1	5	2	2	0	0	3	0	0	2	5	0	0	1	6	3	1	2	成都市	5
11035	1	0	0	2	62	1	2	2	2	0	1	4	0	0	1	3	0	0	0	4	4	2	2	成都市	2
11036	2	1	1	1	20	1	5	2	2	0	1	5	1	0	2	5	1	2	1	1	2	1	1	成都市	5
11037	2	1	1	1	23	1	5	2	1	0	1	5	0	0	2	5	1	2	1	1	2	1	2	成都市	5
11038	1	0	0	2	42	1	2	2	2	0	1	5	0	0	0	3	0	0	0	4	4	2	2	成都市	2
11039	2	1	1	1	21	1	5	2	2	0	0	2	1	0	2	4	0	0	1	2	2	1	2	成都市	5
11040	1	0	1	1	22	1	5	2	2	0	0	2	0	0	0	2	0	0	0	2	3	2	2	成都市	5
11041	1	1	1	2	38	1	5	1	1	0	1	4	0	0	1	3	0	0	0	1	4	1	2	成都市	5
11042	2	1	1	1	19	1	5	2	2	0	0	5	1	0	0	4	0	0	0	6	4	1	1	成都市	5
11043	2	1	1	1	23	1	5	2	2	0	1	3	1	0	1	4	0	0	0	2	1	1	2	成都市	5
11044	1	0	1	1	21	1	5	2	1	0	0	5	1	0	2	3	0	0	0	6	3	2	2	成都市	5
11045	1	0	1	1	18	1	5	2	2	0	1	3	0	1	0	3	0	0	0	2	2	3	2	成都市	5
11046	1	1	1	1	22	1	5	2	1	0	1	3	0	0	2	3	0	0	0	1	3	1	1	成都市	5
11047	2	1	0	1	24	1	5	2	2	0	0	5	0	0	0	5	0	0	0	2	4	1	2	成都市	5
11048	1	1	0	1	21	1	5	2	2	0	0	5	0	0	1	3	0	0	0	6	4	1	2	成都市	5
11049	1	0	1	1	19	1	5	2	1	0	0	3	0	0	0	2	0	0	0	1	3	2	2	成都市	5
11050	2	0	0	1	19	1	5	2	2	0	0	5	0	0	0	4	0	0	0	4	4	2	2	成都市	5
11051	1	1	1	1	20	1	5	2	2	0	0	2	0	0	0	2	0	0	0	2	2	1	1	成都市	5
11052	2	1	1	2	20	1	5	2	1	0	0	4	0	1	0	4	0	0	0	4	2	1	2	成都市	5
11053	2	1	0	1	24	1	5	2	2	0	0	4	0	0	0	4	0	0	0	4	4	1	2	成都市	5
11054	1	1	0	1	20	1	5	2	1	0	0	5	0	0	0	3	0	0	0	5	2	1	2	成都市	5
11055	1	0	0	2	48	1	2	2	1	0	0	2	1	0	1	3	0	0	0	5	3	2	2	成都市	2
11056	1	0	1	1	39	1	3	1	2	0	1	5	0	0	1	2	0	0	0	2	4	2	2	成都市	3
11057	1	0	0	1	58	1	1	2	1	0	0	3	0	0	1	3	0	0	0	5	4	2	2	成都市	1
11058	1	0	0	2	56	1	3	1	1	0	1	3	0	0	1	2	0	0	0	5	4	2	2	成都市	3
11059	1	0	0	2	49	1	2	1	2	0	1	1	0	0	0	3	0	0	0	1	4	2	2	成都市	2
11060	1	0	0	1	63	1	1	2	2	1	1	3	0	0	1	3	0	0	0	5	4	2	2	成都市	1
11061	1	0	0	1	74	1	2	1	2	1	1	3	0	0	1	2	0	0	1	6	3	2	2	成都市	2
11062	1	0	1	2	53	1	3	1	1	0	0	5	0	0	2	3	1	1	1	6	4	2	2	成都市	3
11063	2	0	1	2	27	1	2	2	1	1	0	5	0	0	2	4	1	2	1	6	4	2	2	成都市	2
11064	1	0	1	1	78	1	3	1	1	0	0	3	0	0	0	2	0	0	0	4	3	2	2	成都市	3
11065	1	0	0	2	34	1	2	3	2	1	1	4	0	0	0	3	0	0	1	6	3	2	2	成都市	2
11066	1	0	1	1	30	1	2	2	2	1	1	4	0	0	2	2	0	0	1	1	3	3	1	成都市	2
11067	1	1	1	1	36	1	5	2	1	0	1	3	0	0	1	3	0	0	0	4	4	1	2	成都市	5
11068	1	0	1	1	52	1	3	1	1	0	0	3	0	0	1	3	0	0	0	2	4	2	2	成都市	3
11069	1	1	1	2	26	1	2	2	1	0	1	4	0	0	1	3	0	0	0	2	4	1	2	成都市	2
11070	1	1	1	1	48	1	2	1	1	0	0	3	0	0	1	3	0	0	0	2	4	1	2	成都市	2
11071	1	0	1	1	31	1	3	2	1	0	1	2	0	0	1	3	0	0	0	1	4	2	2	成都市	3
11072	1	0	0	2	45	1	2	1	2	0	1	3	0	0	2	3	1	2	0	4	2	2	2	成都市	2
11073	1	1	1	1	31	1	3	1	1	0	1	4	0	0	1	3	0	0	0	2	4	1	2	成都市	3
11074	1	0	1	2	28	1	2	1	2	0	1	5	0	0	1	1	0	0	0	1	4	2	2	成都市	2
11076	2	0	1	1	31	1	2	2	2	0	1	5	0	0	1	4	0	0	1	1	4	3	2	成都市	2
11077	1	1	1	2	44	1	2	2	2	0	1	3	0	0	1	2	1	2	0	5	2	1	2	成都市	2
11078	1	1	1	1	32	1	2	2	2	0	1	4	0	0	1	2	0	0	0	4	3	1	2	成都市	2
11080	1	0	0	1	44	1	2	2	2	0	1	3	0	0	1	3	1	2	0	4	2	2	2	成都市	2
11081	1	0	1	2	37	1	2	2	2	0	1	5	0	0	2	3	0	0	0	5	4	2	2	成都市	2
11082	1	0	1	1	35	1	2	2	2	0	0	5	0	0	1	3	0	0	0	4	4	2	2	成都市	2
11084	1	0	0	1	54	1	2	1	2	0	1	3	0	0	2	3	1	2	0	5	3	2	2	成都市	2
11085	2	0	1	2	32	2	2	1	2	0	1	4	0	0	1	4	0	0	0	1	1	2	2	成都市	2
11086	1	0	1	1	74	1	2	2	1	0	1	2	0	0	0	3	1	2	1	1	4	2	2	成都市	2
11087	1	1	1	1	27	1	2	2	2	0	1	4	1	0	0	3	0	0	0	1	1	1	2	成都市	2
11088	2	0	1	2	45	1	2	2	1	0	1	2	0	0	2	5	0	0	0	4	4	2	2	成都市	2
11090	1	0	1	1	27	1	2	2	2	0	1	5	0	0	0	2	0	0	0	1	4	2	2	成都市	2
11091	1	0	1	2	30	1	2	2	2	0	1	3	0	0	1	2	0	0	0	6	3	2	2	成都市	2
11092	2	0	1	1	63	1	2	2	2	0	1	3	0	0	2	5	1	2	1	5	4	2	2	成都市	2
11094	2	0	0	1	40	1	2	2	2	0	1	4	1	0	1	4	1	3	0	1	3	2	2	成都市	2
11096	1	0	1	2	74	1	1	2	2	0	1	3	0	1	2	2	1	3	0	5	4	2	2	成都市	1
11097	1	1	1	2	37	1	2	2	2	0	1	5	0	0	1	3	0	0	0	2	2	1	2	成都市	2
11098	1	1	1	2	26	1	2	2	2	0	1	4	0	0	1	2	0	0	0	2	4	1	2	成都市	2
11099	1	0	1	2	43	1	1	3	2	1	1	4	0	0	2	3	0	0	0	6	4	2	2	成都市	1
11100	1	1	1	1	27	1	2	2	2	0	1	5	0	0	0	2	0	0	0	2	4	1	1	成都市	2
11102	1	0	0	1	24	1	2	2	2	0	1	4	0	0	1	3	0	0	0	2	4	2	2	成都市	2
11103	1	0	1	2	30	1	2	2	2	0	1	5	0	0	1	3	0	0	0	4	4	2	2	成都市	2
11104	1	0	1	2	35	2	2	2	2	0	1	4	0	0	1	3	0	0	0	5	2	2	2	成都市	2
11105	1	0	1	2	30	1	2	2	2	0	1	3	0	0	0	3	1	3	0	2	2	2	2	成都市	2
11107	1	0	1	2	31	1	2	2	2	0	1	4	0	0	2	3	0	0	0	5	2	2	2	成都市	2
11108	1	0	1	2	24	1	2	2	2	0	1	5	0	1	1	2	1	3	0	2	4	3	2	成都市	2
11109	1	0	1	2	29	2	2	2	2	0	1	3	0	0	2	3	0	0	0	5	2	2	2	成都市	2
11110	1	0	1	2	30	1	2	2	2	1	1	3	0	0	1	3	0	0	0	2	4	2	2	成都市	2
11111	1	0	1	1	28	2	2	2	2	0	1	4	1	0	1	3	0	0	0	4	1	2	2	成都市	2
11112	1	0	1	1	43	1	2	2	2	0	0	4	0	0	1	3	0	0	0	5	4	3	2	成都市	2
11113	1	0	1	2	25	1	2	2	2	0	1	3	1	0	1	2	0	0	0	2	3	2	2	成都市	2
11114	1	0	1	1	29	2	2	2	2	0	1	4	1	0	1	3	0	0	0	4	1	2	2	成都市	2
11115	1	0	0	1	35	1	2	2	2	1	1	4	0	0	0	2	0	0	0	6	4	2	2	成都市	2
11116	1	1	0	1	25	1	2	2	2	0	1	1	1	0	1	2	0	0	0	4	1	1	2	成都市	2
11117	1	0	1	1	31	1	2	2	2	0	1	4	0	0	1	2	0	0	0	5	2	2	2	成都市	2
11118	1	0	1	2	35	1	2	2	2	0	0	5	0	0	2	3	0	0	1	4	4	3	1	成都市	2
11119	1	0	1	1	33	2	2	1	2	0	1	4	0	0	2	3	0	0	0	4	4	2	2	成都市	2
11120	1	0	1	1	35	1	2	2	2	0	1	5	0	0	2	2	0	0	0	4	4	2	2	成都市	2
11121	1	0	1	1	34	2	2	1	1	0	1	4	0	0	2	3	0	0	0	4	3	2	2	成都市	2
11122	1	0	1	2	53	1	3	1	2	0	1	1	0	0	2	2	0	0	0	1	3	2	2	成都市	3
11123	1	1	1	1	24	1	2	2	2	0	1	4	0	1	1	2	0	0	0	4	3	1	2	成都市	2
11124	1	0	0	1	35	2	2	2	2	0	1	3	1	0	1	3	0	0	0	4	2	2	2	成都市	2
11125	1	0	1	1	25	1	2	2	2	0	1	5	0	0	1	3	0	0	0	6	4	2	2	成都市	2
11126	1	0	1	1	33	1	1	2	1	0	0	4	0	0	1	3	0	0	0	4	4	2	2	成都市	1
11127	1	1	1	1	36	1	2	2	2	0	1	5	0	0	2	3	0	0	0	6	3	1	2	成都市	2
11128	1	0	1	2	32	2	2	2	2	0	1	4	0	0	1	3	0	0	0	4	4	2	2	成都市	2
11129	1	0	1	1	25	1	2	2	2	0	1	5	1	0	1	2	0	0	0	5	1	2	2	成都市	2
11130	1	0	1	2	41	2	2	2	1	0	0	3	0	0	1	3	0	0	0	4	3	2	2	成都市	2
11131	1	0	1	2	34	1	2	2	2	0	1	4	0	0	1	2	0	0	0	1	4	2	2	成都市	2
11132	2	0	0	2	55	1	2	1	1	0	0	3	0	0	2	4	0	0	1	1	2	2	2	成都市	2
11133	1	0	1	2	43	1	2	1	2	1	0	1	0	0	0	2	0	0	0	1	4	2	2	成都市	2
11134	1	0	1	2	34	1	2	2	2	0	1	4	0	1	2	2	0	0	0	2	3	3	2	成都市	2
11135	1	0	1	1	41	2	2	2	2	0	1	4	1	0	1	2	0	0	0	2	4	2	2	成都市	2
11136	1	0	0	2	34	1	2	2	2	0	1	5	0	0	1	2	0	0	0	4	4	2	2	成都市	2
11137	1	0	1	2	27	1	2	2	1	0	1	5	0	0	1	3	0	0	0	6	4	2	2	成都市	2
11138	1	1	1	2	33	1	2	2	2	1	1	5	0	0	0	1	0	0	0	4	4	1	2	成都市	2
11139	1	0	0	2	27	1	2	2	2	0	1	5	0	0	2	3	1	3	0	5	4	2	2	成都市	2
11140	1	0	1	2	30	1	2	2	2	0	1	5	0	0	1	3	0	0	0	1	4	2	2	成都市	2
11141	2	0	0	1	32	1	2	2	2	0	0	5	1	0	1	5	0	0	0	5	4	3	2	成都市	2
11142	1	0	0	1	40	1	2	1	2	1	1	5	0	0	2	3	1	3	1	6	4	2	2	成都市	2
11143	1	1	1	1	23	1	3	1	1	0	0	3	0	0	0	3	0	0	0	5	4	1	1	成都市	3
11144	2	0	0	1	24	1	1	1	2	0	0	3	1	0	1	4	0	0	0	5	3	2	2	成都市	1
11145	1	0	1	1	44	1	1	3	2	0	1	5	1	0	2	3	0	0	0	1	2	2	2	成都市	1
11146	1	1	1	2	22	1	2	2	1	0	0	3	0	0	1	3	0	0	0	1	2	1	1	成都市	2
11147	1	0	1	2	19	1	2	2	2	0	1	5	0	0	1	3	0	0	0	4	4	3	2	成都市	2
11148	2	0	1	1	24	1	1	1	2	0	0	3	0	0	1	4	0	0	0	5	3	2	2	成都市	1
11149	1	0	1	2	45	1	2	1	2	0	0	3	0	0	2	3	0	0	1	6	4	3	2	成都市	2
11150	1	1	1	2	49	1	3	1	1	0	0	3	0	0	1	2	0	0	0	4	4	1	2	成都市	3
11151	1	0	1	1	30	1	2	2	2	0	1	5	0	0	1	2	0	0	0	1	4	2	2	成都市	2
11152	1	0	1	2	26	1	2	2	2	0	1	5	0	0	2	3	0	0	0	4	4	3	2	成都市	2
11153	1	1	1	1	43	1	2	3	2	1	1	5	0	0	2	3	1	2	1	6	4	1	2	成都市	2
11154	2	0	1	2	37	1	2	2	2	0	0	5	0	0	1	4	0	0	0	2	4	2	2	成都市	2
11155	1	0	1	1	45	1	2	2	1	0	1	4	0	0	1	2	0	0	0	1	4	2	2	成都市	2
11156	1	0	0	1	32	1	1	2	2	0	1	5	0	0	2	1	0	0	0	2	4	3	2	成都市	1
11157	1	0	1	1	42	2	1	2	2	0	1	4	1	0	2	3	0	0	0	2	2	2	2	成都市	1
11158	1	0	1	2	49	1	2	2	2	0	0	5	0	0	1	2	0	0	0	5	4	2	2	成都市	2
11159	1	1	1	1	25	1	2	2	2	0	1	5	0	0	2	2	0	0	0	2	4	1	2	成都市	2
11160	1	0	1	2	38	1	2	2	2	0	1	4	0	0	2	2	0	0	0	1	4	2	2	成都市	2
11161	2	0	1	1	28	1	2	2	2	1	1	5	1	0	2	4	0	0	0	6	1	2	2	成都市	2
11162	1	0	1	2	36	2	3	2	2	0	1	4	0	0	1	2	0	0	0	1	2	2	2	成都市	3
11163	1	1	1	1	29	1	2	2	2	0	1	2	0	0	2	3	0	0	0	1	4	1	2	成都市	2
11164	1	0	1	2	37	1	2	2	1	0	1	4	0	0	1	3	0	0	0	1	2	2	2	成都市	2
11165	1	0	0	1	45	1	2	3	2	1	1	5	0	0	2	3	0	0	1	2	4	3	2	成都市	2
11166	1	0	1	1	42	1	2	2	2	0	1	3	0	0	2	2	0	0	0	1	2	2	2	成都市	2
11167	1	1	1	2	39	1	2	2	2	0	1	5	0	0	1	2	0	0	0	2	4	1	2	成都市	2
11168	1	0	1	1	41	2	2	3	2	1	1	4	1	0	1	3	0	0	0	1	2	2	2	成都市	2
11169	1	1	1	2	44	1	2	2	2	0	1	3	0	0	0	3	0	0	0	4	4	1	2	成都市	2
11170	1	0	1	1	26	1	2	2	2	0	1	4	1	0	2	3	0	0	0	1	3	2	2	成都市	2
11171	1	0	1	2	29	1	2	2	2	0	1	5	0	0	2	2	0	0	0	4	4	2	2	成都市	2
11172	1	0	1	1	25	1	1	1	1	0	0	2	0	0	2	3	0	0	0	1	2	2	2	成都市	1
11173	2	1	0	1	39	1	2	2	2	0	1	5	1	0	2	4	0	0	1	4	1	1	2	成都市	2
11174	1	1	1	1	27	1	2	2	2	0	1	2	0	0	1	3	1	1	0	1	4	1	1	成都市	2
11175	1	1	1	2	40	1	2	2	2	0	0	5	0	0	2	2	0	0	0	4	3	1	2	成都市	2
11176	1	0	1	1	23	1	2	1	1	0	1	3	1	0	0	2	0	0	0	2	1	2	2	成都市	2
11177	1	1	1	2	32	1	2	2	2	1	1	5	0	0	1	2	0	0	0	4	2	1	2	成都市	2
11178	1	0	1	2	24	1	2	2	2	0	1	5	0	0	1	2	0	0	0	2	2	2	2	成都市	2
11179	1	0	1	2	48	1	3	1	2	0	1	1	0	0	2	2	0	0	0	1	4	2	2	成都市	3
11180	1	0	1	1	29	1	2	2	2	1	1	4	1	0	1	3	0	0	0	1	4	3	2	成都市	2
11181	1	0	0	1	23	1	2	2	1	0	0	2	1	0	0	3	0	0	0	4	4	2	2	成都市	2
11182	1	0	0	1	25	1	2	3	2	0	1	5	0	0	2	3	0	0	0	1	4	3	2	成都市	2
11184	2	0	1	2	48	1	2	2	2	0	1	4	0	0	1	4	0	0	0	1	2	2	2	成都市	2
11185	2	0	0	2	30	1	2	3	2	0	1	4	0	0	1	4	0	0	0	1	4	2	2	成都市	2
11186	1	0	1	1	23	1	5	2	2	0	1	4	0	0	1	3	0	0	0	1	3	2	2	成都市	5
11187	1	1	0	1	20	1	5	2	2	0	0	2	0	0	0	2	0	0	0	2	2	1	2	成都市	5
11189	1	0	1	1	20	1	5	2	2	0	1	3	0	0	0	3	0	0	0	2	3	2	2	成都市	5
11190	2	0	1	2	23	1	2	2	1	0	1	3	0	0	2	4	0	0	1	1	2	2	2	成都市	2
11191	2	0	0	1	34	1	3	1	1	0	0	1	1	0	2	4	0	0	1	1	2	2	2	成都市	3
11192	1	1	1	2	20	1	2	1	1	0	1	2	0	0	0	3	0	0	0	5	2	1	1	成都市	2
11193	1	1	1	2	40	1	2	2	1	0	1	3	0	0	0	3	0	0	0	5	4	1	1	成都市	2
11194	1	1	0	1	19	1	5	2	2	0	0	5	0	0	1	3	0	0	0	6	3	1	1	成都市	5
11196	1	0	1	1	21	1	5	2	2	0	0	1	0	0	1	2	0	0	0	4	2	3	2	成都市	5
11210	1	1	1	1	21	1	5	2	1	0	0	2	0	0	0	2	0	0	0	1	4	1	2	成都市	5
11211	1	0	1	1	20	1	5	2	2	0	0	2	0	0	1	3	0	0	0	4	4	2	2	成都市	5
11212	1	1	0	1	22	1	5	2	1	0	0	3	0	0	0	2	0	0	0	2	3	1	2	成都市	5
11214	1	1	1	1	21	2	5	2	2	0	1	5	1	0	1	2	0	0	0	4	4	1	1	成都市	5
11217	1	1	1	1	21	1	5	2	2	0	0	5	0	0	1	3	0	0	0	4	2	1	2	成都市	5
11219	2	0	1	1	45	1	2	1	1	0	0	3	1	0	2	4	0	0	1	1	2	2	2	成都市	2
11221	2	0	1	2	22	1	5	2	1	0	0	3	0	0	2	4	0	0	0	4	2	2	2	成都市	5
11223	2	0	0	1	21	1	1	3	1	0	0	2	0	0	2	4	0	0	0	2	2	2	2	成都市	1
11225	2	0	0	1	21	1	5	2	1	0	0	1	0	0	2	5	1	2	0	1	3	2	2	成都市	5
11227	2	0	1	1	19	1	5	2	2	0	1	1	0	0	2	4	0	0	0	4	4	2	2	成都市	5
11229	2	0	1	1	22	1	5	2	2	0	1	3	0	0	2	4	1	2	0	4	4	2	2	成都市	5
11230	1	0	1	2	29	2	2	3	1	0	1	5	0	0	2	2	0	0	0	5	4	2	2	成都市	2
11232	1	0	1	2	30	2	2	3	2	0	1	4	0	0	2	3	0	0	0	1	4	2	2	成都市	2
11235	1	0	1	2	27	2	1	2	1	0	0	4	0	0	2	2	0	0	0	1	2	2	2	成都市	1
11236	1	0	1	1	50	1	1	2	2	0	1	4	0	0	1	2	0	0	0	4	2	2	2	成都市	1
11238	1	0	1	2	26	1	1	3	2	0	1	5	0	0	2	3	0	0	0	1	2	2	2	成都市	1
11247	1	1	1	2	30	1	2	1	1	0	1	2	0	0	2	3	0	0	0	2	4	1	2	成都市	2
11252	1	1	1	1	30	1	2	1	2	0	1	4	0	0	2	2	0	0	0	4	4	1	2	成都市	2
11254	1	0	0	2	24	1	1	3	2	0	0	5	0	0	1	2	0	0	1	1	4	2	2	成都市	1
11255	1	1	1	2	25	1	5	3	2	0	1	4	0	0	1	3	0	0	0	5	4	1	2	成都市	5
11257	2	1	0	1	23	1	5	3	1	0	0	4	0	0	2	4	0	0	0	4	4	1	2	成都市	5
11259	1	1	0	1	20	1	1	1	1	1	1	5	1	0	1	2	0	0	0	4	4	1	1	成都市	1
11264	2	1	1	1	46	1	3	2	1	0	0	4	0	0	0	4	0	0	0	4	4	1	2	成都市	3
11266	1	1	1	1	36	1	3	1	1	0	1	4	0	0	2	3	0	0	0	4	4	1	2	成都市	3
11269	1	0	1	1	47	1	2	2	2	0	1	4	1	0	2	3	0	0	0	4	4	2	2	成都市	2
11270	1	1	1	1	49	1	3	1	1	0	0	4	1	0	1	3	0	0	0	5	4	1	2	成都市	3
11271	1	0	1	1	35	1	1	3	1	0	1	5	0	0	1	3	0	0	0	1	2	2	2	成都市	1
11272	1	1	1	1	25	1	1	2	1	0	1	4	0	0	2	3	0	0	1	5	3	1	2	成都市	1
11274	1	0	1	1	23	1	5	2	1	0	1	2	0	0	1	2	0	0	0	1	2	2	2	成都市	5
11275	2	1	1	2	37	1	1	2	2	0	1	5	0	0	2	4	0	0	1	4	4	1	2	成都市	1
11276	1	0	1	2	36	1	1	2	1	0	1	5	0	0	2	3	0	0	0	5	4	3	2	成都市	1
11277	1	1	1	1	30	1	2	2	2	0	1	5	0	0	2	2	0	0	0	4	2	1	2	成都市	2
11278	1	0	1	2	40	1	1	2	2	1	1	5	0	0	2	3	1	3	0	4	2	3	2	成都市	1
11279	2	1	1	2	43	1	3	1	1	0	1	2	0	0	2	4	0	0	0	4	2	1	2	成都市	3
11280	1	1	1	1	34	1	2	1	1	0	1	5	1	0	1	2	0	0	1	6	4	1	2	成都市	2
11281	1	1	1	2	27	1	2	2	2	0	1	4	0	0	0	3	0	0	0	4	4	1	2	成都市	2
11282	1	1	0	2	62	1	3	1	1	0	0	3	0	0	2	2	0	0	0	1	3	1	1	成都市	3
11283	1	0	1	1	29	1	2	2	2	0	1	3	0	0	1	2	1	3	0	6	4	2	2	成都市	2
11284	1	1	1	1	56	1	3	1	1	0	1	4	1	0	0	3	0	0	0	4	2	1	2	成都市	3
11285	1	0	1	1	27	2	2	1	1	0	1	3	0	0	1	2	0	0	1	5	4	3	2	成都市	2
11286	1	0	1	1	50	1	2	2	1	1	1	5	0	0	2	3	0	0	1	4	4	2	2	成都市	2
11287	2	1	1	1	28	2	2	1	1	0	1	3	1	0	1	4	0	0	1	1	3	1	2	成都市	2
11288	1	0	1	1	63	1	2	2	2	0	1	5	0	0	2	2	0	0	0	2	4	2	2	成都市	2
11289	1	1	1	2	26	1	2	2	2	1	1	4	0	0	1	3	0	0	1	5	4	1	1	成都市	2
11290	1	0	1	2	32	1	2	3	2	0	1	5	0	0	2	2	0	0	0	5	3	2	2	成都市	2
11291	1	0	0	1	36	1	3	1	1	0	0	2	1	1	2	2	0	0	1	1	4	3	1	成都市	3
11292	1	1	1	1	45	1	3	1	1	0	0	2	1	0	0	2	0	0	0	2	3	1	1	成都市	3
11293	2	1	1	1	27	2	2	2	2	1	1	3	0	0	1	4	0	0	1	1	3	1	1	成都市	2
11294	1	0	1	2	50	1	1	1	1	0	1	3	0	1	1	3	0	0	0	2	3	3	1	成都市	1
11295	1	0	1	2	62	1	2	3	2	1	1	5	0	0	1	2	0	0	1	1	3	3	1	成都市	2
11296	1	0	1	2	64	1	1	3	2	1	1	5	0	0	1	2	0	0	1	1	3	2	2	成都市	1
11297	1	1	1	1	32	1	2	2	2	1	1	4	0	0	0	2	0	0	0	4	4	1	2	成都市	2
11298	1	1	1	1	31	1	2	2	1	0	0	3	0	0	2	3	0	0	0	4	4	1	2	成都市	2
11299	1	1	1	1	56	1	3	1	1	0	0	3	0	0	0	3	0	0	0	4	4	1	2	成都市	3
11300	1	1	1	1	45	1	3	1	1	0	0	3	0	0	2	2	0	0	0	4	4	1	2	成都市	3
11301	1	0	1	1	29	1	2	3	1	0	1	5	0	0	1	2	0	0	0	5	1	3	2	成都市	2
11302	1	0	1	1	41	1	3	2	2	0	1	3	0	0	2	2	0	0	0	6	4	3	1	成都市	3
11303	2	0	1	2	35	1	1	2	2	0	1	4	0	0	2	5	1	3	1	4	4	2	2	成都市	1
11304	1	1	1	2	42	1	1	2	2	0	1	5	0	0	2	3	0	0	1	4	4	1	2	成都市	1
11305	2	0	0	2	24	1	1	2	2	0	1	4	0	0	2	5	0	0	1	4	4	2	2	成都市	1
11306	1	1	0	1	41	1	3	1	1	0	0	3	0	0	2	3	0	0	0	5	4	1	2	成都市	3
11307	1	0	1	2	28	1	1	2	2	0	1	4	0	0	2	2	0	0	0	5	3	2	2	成都市	1
11308	1	1	1	2	29	1	2	2	1	0	1	4	0	0	1	2	0	0	0	4	4	1	2	成都市	2
11309	2	1	1	1	33	1	3	2	1	0	0	2	0	0	1	4	0	0	0	4	4	1	2	成都市	3
11310	2	0	1	2	28	1	1	2	1	0	1	4	0	0	2	4	0	0	0	2	4	3	2	成都市	1
11311	1	1	1	2	32	1	3	2	1	0	0	2	0	0	1	2	0	0	0	4	4	1	2	成都市	3
11312	1	0	1	2	30	1	2	1	1	0	1	3	0	0	0	2	0	0	0	4	3	2	2	成都市	2
11313	1	0	1	2	31	1	2	1	1	0	1	3	0	0	0	3	0	0	0	4	3	2	2	成都市	2
11314	2	1	1	1	20	1	5	2	2	0	0	3	0	0	2	4	0	0	1	1	4	1	2	成都市	5
11315	1	0	1	2	34	1	2	1	1	0	1	3	0	0	0	2	0	0	0	4	3	2	2	成都市	2
11316	2	0	0	1	18	1	5	2	2	0	1	3	0	0	1	4	0	0	1	1	2	2	2	成都市	5
11317	1	0	1	2	34	1	2	1	1	0	1	3	0	0	0	2	0	0	0	5	3	2	2	成都市	2
11318	2	0	1	1	19	1	5	2	2	0	0	3	0	0	0	4	0	0	0	4	3	3	2	成都市	5
11319	1	1	1	1	70	1	3	1	2	0	0	4	0	0	2	1	0	0	0	2	3	1	1	成都市	3
11320	2	0	1	1	19	1	5	2	2	1	1	5	0	1	1	5	0	0	0	1	3	2	2	成都市	5
11321	1	0	1	1	18	1	5	2	2	0	0	5	0	0	2	3	0	0	0	6	2	2	2	成都市	5
11322	1	1	1	2	64	1	3	1	2	0	1	5	0	0	0	2	0	0	0	1	4	1	1	成都市	3
11323	1	1	1	2	70	1	3	1	2	0	1	3	0	0	0	1	0	0	0	1	3	1	1	成都市	3
11324	1	1	0	1	19	1	5	2	2	0	0	3	0	0	0	2	0	0	0	4	3	1	1	成都市	5
11325	1	0	1	1	40	1	2	2	2	0	1	5	0	0	2	3	0	0	0	5	3	3	1	成都市	2
11326	1	1	1	1	20	1	5	2	2	0	0	5	1	0	1	3	0	0	0	4	4	1	2	成都市	5
11327	1	0	1	2	30	1	1	2	2	0	1	5	0	0	1	3	0	0	0	2	3	2	2	成都市	1
11328	2	0	1	1	20	1	5	2	1	0	0	3	0	0	1	5	0	0	0	1	4	3	2	成都市	5
11329	1	1	1	2	70	1	2	2	2	0	1	5	0	1	2	3	1	3	1	4	3	1	2	成都市	2
11330	2	1	1	1	18	1	5	2	2	0	0	3	0	0	2	4	0	0	1	4	3	1	1	成都市	5
11331	1	1	1	1	50	1	1	2	2	0	1	5	1	0	2	3	0	0	0	5	3	1	2	成都市	1
11332	1	0	1	2	50	1	1	2	2	0	1	2	0	0	2	3	0	0	0	2	3	2	2	成都市	1
11333	2	0	1	1	18	1	5	2	2	0	0	5	0	0	1	4	0	0	0	4	4	2	2	成都市	5
11334	1	1	1	1	60	1	3	1	2	0	1	2	1	0	2	3	0	0	0	1	3	1	2	成都市	3
11335	1	1	1	1	18	1	5	2	1	0	0	2	0	0	1	2	0	0	1	1	4	1	1	成都市	5
11336	2	0	1	2	32	1	1	2	2	1	1	5	0	0	2	4	0	0	0	6	4	2	2	成都市	1
11337	1	0	0	1	35	1	1	2	2	0	1	5	1	0	2	3	0	0	0	2	2	3	1	成都市	1
11338	1	1	1	1	32	1	2	2	1	0	1	3	0	0	0	3	0	0	0	4	4	1	2	成都市	2
11339	1	1	0	2	46	1	3	1	1	0	1	1	0	0	0	3	0	0	0	1	4	1	1	成都市	3
11340	2	1	1	2	22	1	2	1	1	0	0	3	0	0	0	4	0	0	0	5	4	1	2	成都市	2
11341	1	1	0	2	44	1	3	1	2	0	1	1	0	0	0	3	0	0	0	2	4	1	2	成都市	3
11342	1	1	1	2	42	1	2	2	2	1	1	3	0	0	0	2	0	0	0	5	4	1	2	成都市	2
11343	1	0	1	2	32	1	1	2	2	0	1	4	1	0	2	2	0	0	0	2	3	3	2	成都市	1
11344	1	1	1	2	32	1	3	2	1	0	1	3	0	0	1	3	0	0	0	4	4	1	2	成都市	3
11346	1	1	1	1	33	1	3	2	1	0	0	3	0	0	2	3	0	0	0	4	3	1	1	成都市	3
11347	2	0	1	2	37	2	2	2	1	0	1	4	0	0	2	4	0	0	0	1	4	2	2	成都市	2
11350	1	1	1	1	42	1	2	1	2	0	1	4	0	0	2	3	0	0	1	2	4	1	1	成都市	2
11351	1	0	1	1	58	1	2	2	2	0	1	3	0	0	2	3	0	0	0	2	2	2	2	成都市	2
11352	1	0	0	1	23	1	3	2	2	0	1	4	1	0	2	3	0	0	0	4	4	2	2	成都市	3
11353	1	0	0	2	43	1	2	2	2	0	1	3	0	0	2	3	1	2	0	5	3	2	2	成都市	2
11354	1	0	0	2	29	1	3	2	2	0	1	4	0	0	2	2	1	2	0	4	4	2	2	成都市	3
11355	1	0	0	1	28	1	2	2	2	0	1	5	0	0	2	3	0	0	0	5	3	2	2	成都市	2
11356	1	0	0	2	27	1	3	2	2	0	1	4	0	0	1	2	1	2	0	4	4	2	2	成都市	3
11357	1	0	0	2	47	1	2	2	2	0	1	4	0	0	1	2	1	2	0	4	4	2	2	成都市	2
11358	1	0	0	2	27	1	2	3	2	0	1	4	0	0	0	2	0	0	0	5	3	2	2	成都市	2
11359	1	1	1	2	48	1	2	1	2	0	0	5	0	0	0	1	0	0	0	4	2	1	1	成都市	2
11360	2	0	1	1	70	1	1	1	1	0	1	5	0	0	2	4	0	0	1	4	3	3	2	成都市	1
11361	1	1	1	1	60	1	1	1	1	0	1	4	1	0	0	2	0	0	0	5	1	1	1	成都市	1
11362	1	1	1	2	46	1	3	1	1	0	1	3	0	0	0	1	0	0	0	4	4	1	1	成都市	3
11363	1	1	1	1	52	1	1	1	1	0	1	5	1	0	2	3	0	0	1	6	1	1	1	成都市	1
11364	1	0	1	1	68	1	1	1	1	0	0	2	0	0	0	2	0	0	0	5	4	2	1	成都市	1
11365	1	0	1	2	44	1	1	2	1	0	1	4	0	0	2	3	0	0	1	4	3	2	2	成都市	1
11366	1	0	1	2	58	1	2	1	1	0	0	1	0	0	0	1	0	0	0	5	4	2	1	成都市	2
11367	1	0	1	1	63	1	2	1	1	0	1	2	1	0	2	1	0	0	0	6	1	3	2	成都市	2
11368	1	0	1	2	60	1	5	1	1	0	1	1	0	1	1	2	0	0	1	4	3	2	2	成都市	7
11369	1	0	1	2	75	1	2	1	2	0	1	3	0	0	2	2	0	0	0	5	4	3	1	成都市	2
11370	2	1	1	2	45	2	2	2	2	0	0	4	0	1	2	5	1	3	1	4	2	1	2	成都市	2
11371	1	0	1	2	56	1	1	1	2	0	1	4	0	1	0	2	0	0	0	4	4	2	2	成都市	1
11372	1	0	0	2	65	1	1	1	2	0	1	2	0	0	0	2	0	0	0	2	4	2	2	成都市	1
11373	2	0	1	2	26	1	1	2	2	0	1	4	0	1	1	4	1	3	0	5	4	2	2	成都市	1
11374	1	0	1	2	35	1	2	2	2	0	1	5	0	0	1	3	1	3	0	5	4	2	2	成都市	2
11375	1	0	1	1	50	1	3	1	1	0	1	2	1	0	0	1	0	0	0	4	3	2	2	成都市	3
11376	1	0	1	2	26	1	5	2	1	0	1	2	0	0	1	3	0	0	0	4	3	2	2	成都市	5
11377	1	0	0	1	26	1	2	1	1	0	1	2	0	0	2	2	0	0	0	4	4	2	2	成都市	2
11378	1	1	1	1	72	1	2	1	2	0	0	4	0	0	1	2	0	0	1	4	4	1	2	成都市	2
11379	1	0	1	2	55	1	1	2	2	0	0	5	0	1	2	3	0	0	0	5	2	2	2	成都市	1
11380	1	0	1	1	75	1	1	1	2	0	0	5	1	0	2	2	0	0	0	4	4	3	2	成都市	1
11381	1	1	1	2	68	1	2	1	2	0	0	5	0	0	2	3	0	0	0	5	4	1	2	成都市	2
11382	1	0	1	2	66	1	1	1	2	0	0	5	0	1	2	3	1	3	1	5	3	2	2	成都市	1
11383	1	0	1	1	85	1	1	2	2	0	0	5	0	0	2	3	0	0	1	6	3	2	2	成都市	1
11384	1	1	1	1	47	1	3	1	1	0	1	4	1	0	1	2	0	0	0	2	3	1	1	成都市	3
11385	2	1	1	2	24	1	5	2	2	0	0	4	0	0	1	4	1	1	0	2	4	1	2	成都市	5
11386	1	0	1	2	50	1	1	2	1	0	1	5	0	1	2	2	0	0	0	4	3	3	1	成都市	1
11387	1	0	1	2	68	1	1	2	2	0	0	4	0	0	1	2	0	0	0	2	3	3	2	成都市	1
11388	1	1	1	1	84	1	3	1	1	0	1	2	1	0	0	1	0	0	0	1	1	1	2	成都市	3
11389	1	1	1	2	26	1	2	1	1	0	0	2	0	0	1	3	0	0	0	2	3	1	2	成都市	2
11390	1	1	1	1	72	1	1	2	2	0	1	3	0	0	2	3	0	0	0	4	4	1	2	成都市	1
11391	1	1	1	2	26	1	2	2	2	0	0	3	0	1	1	3	0	0	0	2	4	1	2	成都市	2
11392	1	1	1	1	38	1	1	2	2	0	1	3	1	0	2	3	0	0	0	4	2	1	2	成都市	1
11393	1	1	1	2	51	1	3	1	2	0	0	2	0	0	1	2	0	0	0	2	2	1	2	成都市	3
11394	1	0	1	1	56	1	2	1	2	0	0	3	1	0	1	3	0	0	0	4	4	2	2	成都市	2
11395	2	0	1	2	82	1	3	1	1	0	1	2	0	0	2	4	0	0	0	2	4	2	2	成都市	3
11396	2	0	1	2	32	1	2	2	2	0	1	5	0	0	1	4	1	2	0	6	3	3	2	成都市	2
11397	1	1	1	1	75	2	3	1	1	0	0	3	1	0	1	2	0	0	1	6	2	1	2	成都市	3
11398	1	0	0	1	45	1	3	1	1	0	0	4	0	0	0	2	0	0	0	5	2	3	2	成都市	3
11399	1	1	1	2	84	1	3	1	1	0	1	4	0	1	2	3	0	0	0	6	2	1	2	成都市	3
11400	1	0	1	2	22	1	5	2	2	0	0	5	0	0	1	2	0	0	0	2	3	2	2	成都市	5
11401	1	0	1	1	60	1	1	1	2	0	1	5	0	0	1	2	0	0	0	2	4	2	2	成都市	1
11402	2	0	1	2	33	1	1	2	2	0	1	5	0	0	2	4	1	1	1	5	4	2	2	成都市	1
11403	1	0	0	1	40	1	2	1	2	0	1	5	1	0	1	2	0	0	0	2	2	2	2	成都市	2
11404	2	0	1	1	32	1	2	2	2	1	1	5	0	0	2	4	1	2	1	4	4	2	2	成都市	2
11405	2	1	1	2	56	1	3	2	2	0	0	4	0	0	1	4	0	0	0	2	4	1	2	成都市	3
11406	1	0	1	1	49	1	3	1	2	0	1	3	1	0	1	3	0	0	0	2	3	2	2	成都市	3
11407	1	0	1	1	58	1	2	1	2	0	1	5	0	0	2	3	1	2	0	4	3	2	2	成都市	2
11408	1	0	1	2	58	1	2	1	2	0	1	4	0	1	1	3	1	2	0	5	2	2	2	成都市	2
11409	1	0	1	1	69	1	1	2	2	1	1	5	0	0	2	3	1	2	1	2	3	2	2	成都市	1
11410	1	0	1	1	71	1	2	1	2	0	0	3	0	0	1	2	0	0	0	2	1	3	2	成都市	2
11411	1	0	1	1	72	1	2	1	2	1	1	4	0	0	2	3	1	3	1	4	3	2	2	成都市	2
11412	1	0	1	2	40	1	2	2	2	0	1	4	0	0	2	3	0	0	0	6	4	3	2	成都市	2
11413	2	0	1	2	38	1	1	2	2	1	1	5	0	0	2	4	0	0	0	4	3	2	2	成都市	1
11414	1	0	1	2	75	1	3	1	2	0	1	2	0	0	1	2	0	0	0	2	3	2	2	成都市	3
11415	2	1	1	2	28	1	2	2	2	0	1	5	0	1	1	4	1	2	0	4	4	1	2	成都市	2
11416	1	1	0	2	23	1	5	1	1	0	1	1	0	1	0	1	0	0	0	1	3	1	1	成都市	5
11417	2	1	1	1	31	1	1	2	2	0	1	2	0	1	1	4	1	1	0	5	2	1	2	成都市	1
11418	2	1	1	1	23	1	5	2	2	0	1	3	0	1	0	4	0	0	0	5	3	1	2	成都市	5
11419	1	0	1	2	80	1	1	2	2	0	1	4	0	1	2	3	1	3	1	2	4	3	2	成都市	1
11420	1	1	0	1	84	1	1	2	2	0	1	4	0	0	2	2	0	0	1	5	2	1	2	成都市	1
11421	1	1	1	2	74	1	3	1	2	0	0	3	0	0	2	2	0	0	1	2	4	1	2	成都市	3
11422	1	0	1	2	48	1	3	1	2	0	0	5	0	0	2	3	1	3	1	2	4	3	2	成都市	3
11423	1	0	1	1	76	1	1	1	2	0	1	4	0	0	2	2	0	0	0	2	4	3	2	成都市	1
11424	1	0	1	1	48	1	3	1	2	0	0	5	0	0	1	2	0	0	0	2	4	3	2	成都市	3
11425	2	0	1	2	22	1	5	2	2	0	0	5	0	1	0	5	1	3	0	4	3	2	2	成都市	5
11426	2	1	1	1	24	2	5	2	2	0	0	5	1	0	0	4	0	0	0	6	2	1	2	成都市	5
11427	2	0	1	1	23	1	5	2	2	0	0	5	0	0	1	4	0	0	0	5	3	2	2	成都市	5
11428	2	1	1	1	23	2	5	2	2	0	0	4	0	0	0	5	0	0	0	5	2	1	2	成都市	5
11429	2	0	1	1	22	1	5	2	2	0	0	5	0	0	2	5	1	3	1	5	4	2	2	成都市	5
11430	2	1	1	1	23	2	5	2	2	0	0	5	0	1	1	5	0	0	0	2	4	1	2	成都市	5
11431	2	0	1	1	23	1	5	2	2	0	0	5	0	0	0	5	1	3	0	2	2	2	2	成都市	5
11432	2	0	1	1	23	1	2	2	2	0	0	5	0	0	1	5	1	3	0	5	4	2	2	成都市	2
11433	2	0	1	1	23	1	1	3	2	0	0	5	0	0	2	4	1	2	0	6	3	2	2	成都市	1
11434	1	0	1	2	63	1	2	1	2	0	0	5	0	0	2	3	1	1	1	5	2	3	2	成都市	2
11435	1	0	1	2	70	1	3	1	1	0	1	2	0	0	0	1	0	0	0	2	3	2	2	成都市	3
11542	1	0	1	2	23	1	1	2	2	0	1	4	0	0	2	3	0	0	0	6	2	2	2	成都市	1
11543	1	0	0	1	29	1	1	2	2	0	1	5	1	0	2	2	1	2	0	2	1	2	2	成都市	1
11544	1	0	0	1	25	1	2	2	2	0	1	4	1	0	1	3	0	0	0	2	4	2	2	成都市	2
11545	1	0	1	2	27	1	2	3	2	0	0	3	0	0	2	2	0	0	1	2	4	3	1	成都市	2
11546	1	0	0	1	29	1	1	2	2	0	1	4	0	0	1	3	0	0	0	6	4	3	2	成都市	1
11547	1	0	1	2	24	1	2	2	2	0	1	2	0	1	1	2	0	0	0	4	4	2	2	成都市	2
11548	1	0	0	1	25	1	2	2	2	0	1	3	0	0	2	2	0	0	0	1	4	2	2	成都市	2
11549	1	0	1	2	32	1	2	2	2	0	1	5	0	0	2	1	0	0	0	2	4	3	2	成都市	2
11550	1	1	1	1	31	1	2	2	2	0	0	5	0	0	2	3	0	0	1	2	4	1	2	成都市	2
11551	2	0	1	1	47	1	2	2	2	1	1	5	0	0	2	4	0	0	0	5	4	2	2	成都市	2
11552	1	0	1	2	43	1	2	2	2	1	1	5	0	0	2	2	0	0	1	2	2	3	2	成都市	2
11553	1	0	1	2	40	1	2	1	2	0	1	3	0	0	1	3	0	0	0	2	4	2	2	成都市	2
11554	1	0	1	2	32	1	2	2	2	0	1	3	0	0	1	2	0	0	0	2	3	2	2	成都市	2
11555	1	0	1	1	24	1	2	2	2	0	0	5	0	0	1	3	0	0	1	1	2	2	2	成都市	2
11556	1	0	1	2	27	1	2	2	2	0	1	3	0	1	2	2	0	0	0	2	4	2	2	成都市	2
11557	1	0	1	2	26	1	2	2	2	0	1	4	0	0	2	3	0	0	0	2	3	3	2	成都市	2
11558	2	1	0	2	46	1	2	2	2	1	1	5	0	1	1	5	1	3	0	2	4	1	2	成都市	2
11559	1	0	1	2	24	1	2	1	2	0	0	2	1	0	0	1	0	0	0	4	4	2	2	成都市	2
11560	1	0	1	2	25	1	2	2	2	0	1	5	0	0	1	3	0	0	1	2	4	2	2	成都市	2
11561	1	0	1	1	33	1	2	2	2	0	1	4	0	0	2	2	0	0	0	2	4	2	2	成都市	2
11562	1	0	0	1	26	1	2	2	2	1	1	5	0	0	2	3	0	0	0	2	4	2	2	成都市	2
11563	1	0	0	1	37	1	2	1	2	0	1	5	1	0	2	3	0	0	0	2	1	3	2	成都市	2
11564	1	0	1	2	31	1	2	2	2	1	1	5	0	0	1	3	0	0	0	4	4	2	2	成都市	2
11565	1	0	1	1	28	1	2	2	2	1	1	4	0	0	2	2	0	0	1	2	4	2	2	成都市	2
11566	2	1	1	1	28	1	2	2	2	0	1	5	1	0	2	4	0	0	0	6	4	1	2	成都市	2
11567	2	0	0	1	38	1	2	3	2	0	1	5	0	0	2	4	0	0	1	1	4	3	2	成都市	2
11568	2	0	1	1	29	1	2	2	2	1	1	5	1	0	2	4	1	3	1	1	4	3	2	成都市	2
11569	1	1	1	2	29	1	2	2	2	0	1	5	0	0	2	2	0	0	0	4	4	1	2	成都市	2
11570	1	1	1	1	24	1	2	2	2	0	1	5	0	0	0	3	0	0	0	2	2	1	1	成都市	2
11571	1	1	1	1	25	1	2	2	2	0	1	3	1	0	1	2	0	0	0	4	4	1	2	成都市	2
11572	1	0	1	1	21	1	1	2	2	0	0	4	0	0	2	2	0	0	0	4	3	2	2	成都市	1
11573	1	1	0	1	27	1	2	2	2	0	1	5	0	0	2	3	0	0	0	1	4	1	1	成都市	2
11574	1	1	1	1	27	1	2	2	2	0	0	5	0	0	0	2	0	0	0	1	4	1	2	成都市	2
11575	1	0	0	1	26	1	2	2	2	0	1	5	0	0	2	3	0	0	0	1	3	2	2	成都市	2
11576	1	0	1	1	25	1	2	2	2	0	1	3	0	0	0	3	0	0	0	1	3	2	2	成都市	2
11738	1	0	0	2	28	1	2	1	2	0	1	3	1	0	1	2	0	0	0	4	4	2	2	成都市	2
11741	1	0	1	1	21	1	2	2	2	0	1	3	0	0	0	2	0	0	0	6	3	3	2	成都市	2
11752	2	0	0	1	36	1	2	2	2	0	0	1	0	0	0	5	0	0	0	1	2	2	2	成都市	2
11755	1	0	0	2	18	1	2	1	2	0	1	3	0	0	1	2	0	0	0	2	4	3	2	成都市	2
11759	1	1	1	1	18	1	5	1	1	0	0	1	0	0	2	3	0	0	1	1	4	1	2	成都市	7
11762	1	1	0	1	49	1	2	2	1	0	1	2	0	0	1	2	0	0	1	5	4	1	2	成都市	2
11765	2	0	0	2	45	1	2	2	1	0	1	3	0	0	2	4	0	0	0	4	3	2	2	成都市	2
11767	1	0	1	2	19	1	1	2	2	0	1	3	0	0	1	3	0	0	0	5	3	3	1	成都市	1
11770	1	0	1	2	48	1	2	2	1	0	1	5	0	0	2	3	1	2	0	4	3	2	2	成都市	2
11775	1	0	1	1	28	1	1	3	2	0	1	4	1	0	1	3	0	0	0	4	4	2	2	成都市	1
11780	1	0	1	2	29	1	2	3	2	1	1	5	0	0	1	3	1	2	0	6	4	3	2	成都市	2
11784	1	0	0	1	67	1	1	2	2	0	1	3	0	0	2	3	1	2	1	4	2	2	2	成都市	1
11786	1	0	1	1	66	1	3	1	1	0	0	3	1	0	2	2	0	0	0	2	3	2	2	成都市	3
11791	1	1	1	1	57	1	3	1	1	0	1	3	0	0	0	2	0	0	0	2	3	1	2	成都市	3
11802	1	1	1	1	66	1	3	1	1	0	0	2	1	1	0	2	0	0	0	2	2	1	1	成都市	3
11805	1	1	0	2	50	1	2	1	1	0	1	2	0	0	0	1	0	0	0	1	3	1	2	成都市	2
11808	2	0	1	1	26	1	1	2	2	0	1	5	1	1	2	4	0	0	0	4	2	2	2	成都市	1
11812	1	1	1	1	67	1	3	1	1	0	0	1	0	0	2	3	0	0	1	5	2	1	1	成都市	3
11816	1	1	1	2	26	1	2	2	2	0	0	5	0	1	0	3	0	0	0	5	4	1	2	成都市	2
11819	1	0	1	1	36	1	1	2	2	0	1	5	0	0	2	2	0	0	0	5	3	2	2	成都市	1
11823	1	0	0	2	50	2	2	2	1	0	0	3	0	1	2	1	0	0	1	6	2	3	1	成都市	2
11827	1	0	1	1	48	1	3	1	1	0	1	5	0	0	0	2	1	2	0	2	1	2	2	成都市	3
11831	1	0	1	1	50	1	1	1	2	0	1	2	1	0	0	3	1	2	0	2	1	2	2	成都市	1
11838	1	0	1	1	32	1	1	2	2	0	1	4	1	0	2	2	0	0	0	2	3	3	2	成都市	1
11839	1	1	1	1	48	1	3	1	1	0	1	1	0	0	0	3	0	0	0	1	4	1	1	成都市	3
11840	1	0	0	1	64	1	3	1	1	0	1	1	0	0	0	2	0	0	0	1	4	2	2	成都市	3
11841	1	1	1	1	68	1	2	1	2	0	1	3	0	0	2	2	0	0	0	2	2	1	2	成都市	2
11842	1	1	1	1	55	1	2	2	2	0	1	4	0	0	1	2	0	0	0	2	3	1	2	成都市	2
11843	1	0	1	1	72	1	3	1	2	0	1	5	1	0	1	2	0	0	0	2	3	2	2	成都市	3
11844	1	0	1	2	45	1	2	2	2	0	1	5	0	0	1	3	1	2	0	4	3	3	2	成都市	2
11845	1	0	1	2	57	1	2	2	2	0	1	5	0	1	2	3	0	0	1	4	2	3	2	成都市	2
11846	1	0	1	2	32	1	1	2	2	0	1	4	0	1	2	3	0	0	0	2	2	3	2	成都市	1
11847	1	0	1	1	45	1	2	2	2	0	1	5	0	0	2	2	0	0	0	5	4	3	2	成都市	2
11848	1	1	0	2	64	1	1	1	1	0	1	1	0	0	0	2	1	3	0	4	4	1	1	成都市	1
11849	1	1	1	1	54	1	1	1	1	0	1	3	1	0	0	2	0	0	0	2	4	1	1	成都市	1
11850	1	0	0	1	42	1	1	3	1	0	1	2	0	0	0	2	0	0	0	2	4	3	1	成都市	1
11851	1	1	0	2	64	1	2	1	1	0	1	1	0	0	0	2	0	0	0	4	4	1	2	成都市	2
11852	1	0	1	1	62	1	3	1	1	0	0	2	1	0	0	2	0	0	0	4	3	3	2	成都市	3
11853	1	1	0	1	64	1	3	1	1	0	1	1	0	0	0	2	1	3	0	1	4	1	2	成都市	3
11854	1	1	0	2	62	1	3	1	1	0	1	1	0	0	0	2	0	0	1	1	4	1	1	成都市	3
11855	1	1	1	2	54	1	3	1	1	0	1	1	0	0	0	1	0	0	0	1	3	1	1	成都市	3
11856	1	1	1	1	64	1	3	1	1	0	1	1	0	0	2	2	0	0	0	1	2	1	1	成都市	3
11857	1	0	1	1	70	1	3	1	1	0	1	2	0	0	2	2	0	0	0	1	3	2	2	成都市	3
11858	1	1	1	1	60	1	3	1	1	0	1	2	1	0	2	2	0	0	0	2	3	1	1	成都市	3
11859	1	1	0	2	62	1	3	1	1	0	1	2	0	0	0	1	0	0	0	1	4	1	1	成都市	3
11860	1	0	1	1	45	1	3	1	1	0	1	2	0	0	0	2	0	0	0	2	3	2	2	成都市	3
11861	1	0	0	2	48	1	3	1	1	0	1	1	0	0	0	1	0	0	0	1	4	2	2	成都市	3
11862	1	1	0	2	54	1	3	1	1	0	1	2	0	0	0	1	0	0	1	1	4	1	1	成都市	3
11863	1	0	1	1	54	1	3	1	1	0	1	1	0	0	0	3	1	1	0	2	4	3	1	成都市	3
11864	1	1	0	2	52	1	3	1	1	0	1	2	0	0	0	2	0	0	1	2	4	1	2	成都市	3
11865	2	0	1	2	42	1	1	2	1	0	1	3	0	0	2	4	0	0	0	2	3	2	2	成都市	1
11866	1	0	1	1	32	1	2	2	2	0	1	4	0	0	2	3	1	3	1	4	4	2	2	成都市	2
11867	1	0	1	2	27	1	2	2	2	0	1	5	0	0	2	3	0	0	1	2	4	2	2	成都市	2
11868	2	0	1	1	23	1	2	3	2	0	0	3	0	0	1	5	1	3	0	4	4	3	2	成都市	2
11869	1	0	1	2	18	1	2	2	2	0	0	5	0	0	0	2	0	0	0	2	3	3	2	成都市	2
11870	1	0	1	2	30	1	2	2	2	1	1	4	0	0	0	2	0	0	0	5	3	2	2	成都市	2
11871	1	0	1	2	34	1	2	2	1	0	1	3	0	0	0	2	0	0	0	5	3	2	2	成都市	2
11872	1	0	1	2	32	1	3	2	2	0	1	3	0	0	0	2	0	0	0	5	3	2	2	成都市	3
11873	1	0	1	1	35	1	2	2	1	0	1	3	0	0	0	3	0	0	0	6	3	2	2	成都市	2
11874	1	0	1	1	36	1	2	2	2	0	1	3	0	0	0	1	0	0	0	4	3	2	2	成都市	2
11875	1	0	1	2	40	1	2	2	2	0	1	3	0	0	0	2	0	0	0	5	3	2	2	成都市	2
11876	1	0	1	2	25	1	1	2	2	0	1	3	0	0	2	3	1	3	0	2	4	2	2	成都市	1
11877	1	0	1	2	34	1	2	2	2	0	1	3	0	0	0	2	0	0	0	5	3	2	2	成都市	2
11878	1	0	1	2	35	1	2	1	1	0	1	3	0	0	0	2	0	0	0	5	3	2	2	成都市	2
11879	1	0	1	2	37	1	1	2	2	0	1	5	0	0	2	3	1	3	0	2	4	2	2	成都市	1
11880	1	0	1	2	34	1	2	2	1	0	1	3	0	0	0	2	0	0	0	5	3	2	2	成都市	2
11881	1	0	1	2	34	1	2	1	1	0	1	3	0	0	0	2	0	0	0	4	3	2	2	成都市	2
11882	2	0	0	1	67	1	2	2	2	1	1	5	0	0	2	5	1	2	1	6	2	2	2	成都市	2
11883	2	1	1	2	37	1	1	2	2	0	1	3	0	0	2	5	1	2	0	2	4	1	2	成都市	1
11884	2	0	1	2	38	1	1	2	2	0	1	4	0	0	2	5	1	1	1	4	2	2	2	成都市	1
11885	1	0	1	2	70	1	1	1	2	0	1	5	0	0	2	2	1	3	1	6	2	2	2	成都市	1
11886	2	1	1	2	26	1	1	2	2	0	1	3	0	0	2	4	1	3	0	6	4	1	2	成都市	1
11887	2	0	1	1	68	1	1	1	2	0	1	5	1	0	2	4	1	3	0	2	3	2	2	成都市	1
11888	1	0	1	1	40	1	2	2	2	0	1	5	1	0	2	3	0	0	0	2	3	2	2	成都市	2
11889	1	0	1	1	39	1	2	2	2	0	1	5	0	0	0	2	0	0	0	2	2	2	2	成都市	2
11890	1	0	1	1	44	1	1	2	1	0	0	4	0	0	2	3	1	2	1	4	4	2	2	成都市	1
11891	1	1	1	1	48	1	2	2	2	0	1	4	1	0	1	3	0	0	0	4	2	1	2	成都市	2
11892	1	1	1	1	68	1	2	2	2	0	1	3	0	0	2	1	0	0	0	2	3	1	1	成都市	2
11893	2	0	1	2	45	1	3	1	1	0	1	3	0	0	2	4	0	0	0	1	3	2	2	成都市	3
11894	1	0	1	2	30	1	2	2	2	0	1	3	0	0	0	2	0	0	0	5	3	2	2	成都市	2
11895	1	0	1	2	34	1	2	2	2	0	1	3	0	0	0	2	0	0	0	5	3	2	2	成都市	2
11896	2	1	0	2	38	1	1	2	2	0	1	5	0	0	1	5	1	3	1	5	4	1	2	成都市	1
11897	1	0	1	2	30	1	2	2	2	0	1	3	0	0	0	2	0	0	0	5	3	2	2	成都市	2
11898	1	0	1	2	40	1	1	2	1	0	1	5	0	0	2	3	0	0	1	4	4	2	2	成都市	1
11899	1	0	1	2	34	1	2	2	2	0	1	3	0	0	0	2	0	0	0	5	3	2	2	成都市	2
11900	1	0	1	1	48	1	2	2	2	0	1	4	0	0	1	3	0	0	0	6	2	2	2	成都市	2
11901	1	1	0	2	72	1	1	2	2	0	1	5	0	1	2	1	0	0	0	1	4	1	2	成都市	1
11902	1	0	1	1	28	1	1	3	2	0	1	5	0	0	2	1	0	0	0	5	4	3	2	成都市	1
11903	1	0	1	1	68	1	3	1	1	0	1	1	1	0	1	2	0	0	0	1	1	3	1	成都市	3
11904	1	0	0	2	77	1	2	2	2	0	0	3	0	0	2	3	0	0	0	2	4	2	1	成都市	2
11905	2	1	1	2	76	1	1	2	2	0	1	4	0	0	2	4	1	1	0	2	2	1	2	成都市	1
11906	1	1	0	1	62	1	3	1	2	0	1	2	1	0	0	1	0	0	0	1	3	1	1	成都市	3
11907	1	0	0	2	29	1	1	2	2	0	0	3	0	0	2	3	1	3	1	6	3	2	2	成都市	1
11908	1	0	1	1	42	1	2	1	2	0	1	3	0	0	0	3	0	0	0	1	2	3	2	成都市	2
11909	2	0	1	2	31	1	1	2	2	0	1	4	0	0	2	4	0	0	1	2	4	3	1	成都市	1
11910	1	1	1	1	18	1	5	1	2	0	1	5	0	0	0	2	0	0	0	1	2	1	1	成都市	5
11911	2	0	1	1	30	1	1	2	2	0	1	5	0	0	2	4	1	2	0	1	3	2	2	成都市	1
11912	1	1	1	2	25	1	1	2	2	0	1	3	0	0	2	3	0	0	1	2	4	1	1	成都市	1
11913	1	0	1	2	56	1	3	1	2	0	1	5	0	1	2	2	0	0	0	1	2	2	2	成都市	3
11914	1	1	1	2	18	1	5	1	2	0	1	4	0	0	0	3	0	0	0	4	4	1	2	成都市	5
11915	2	0	1	1	29	1	2	2	2	0	0	3	1	1	2	4	1	2	1	4	4	2	2	成都市	2
11916	2	0	1	1	27	1	1	2	1	0	1	3	1	1	2	4	1	3	1	4	4	2	2	成都市	1
11917	1	0	1	2	47	1	3	1	2	0	1	5	0	0	2	3	0	0	0	4	4	2	2	成都市	3
11918	1	1	1	2	30	1	1	2	1	0	1	5	0	0	2	2	0	0	0	1	3	1	2	成都市	1
11919	1	0	0	1	49	1	2	1	2	0	0	5	1	0	2	2	0	0	0	4	4	2	2	成都市	2
11920	1	0	1	2	30	1	2	2	2	0	1	3	0	0	0	2	0	0	0	5	3	2	2	成都市	2
11921	1	1	1	2	41	1	1	2	2	0	1	5	0	1	1	3	1	2	0	1	4	1	2	成都市	1
11922	1	0	1	2	34	1	2	2	2	0	1	3	0	0	0	1	0	0	0	5	3	2	2	成都市	2
11923	1	0	1	2	34	1	2	2	2	0	1	3	0	0	0	2	0	0	0	5	3	2	2	成都市	2
11924	1	0	1	2	30	1	2	2	2	0	1	3	0	0	0	2	0	0	0	5	3	2	2	成都市	2
11925	1	0	1	2	31	1	2	1	1	0	1	3	0	0	0	2	0	0	0	4	3	2	2	成都市	2
11926	1	0	1	2	26	1	3	1	1	0	0	3	0	0	0	3	0	0	0	4	4	3	2	成都市	3
11927	1	1	1	2	22	1	2	2	2	0	1	5	0	0	2	3	0	0	0	4	3	1	2	成都市	2
11928	1	0	1	2	38	1	2	1	1	0	1	3	0	0	0	2	0	0	0	4	4	2	2	成都市	2
11929	1	1	1	2	50	1	3	2	2	0	1	3	0	0	0	3	0	0	0	4	2	1	1	成都市	3
11930	1	0	1	1	35	1	3	1	2	0	0	3	0	0	0	2	0	0	0	4	2	2	2	成都市	3
11931	1	0	1	2	46	1	2	1	2	0	1	4	0	0	0	3	0	0	0	2	3	2	2	成都市	2
11932	1	0	1	2	40	1	2	2	2	0	1	3	0	0	0	2	0	0	0	5	3	2	2	成都市	2
11933	1	0	1	1	30	1	2	1	2	0	1	3	0	0	0	2	0	0	0	4	1	2	2	成都市	2
11934	1	0	1	2	34	1	2	2	2	0	1	3	0	0	0	2	0	0	0	5	3	2	2	成都市	2
11935	1	0	1	1	34	1	2	2	2	0	1	4	0	0	2	2	0	0	0	5	3	2	2	成都市	2
11936	1	0	1	1	40	1	2	2	2	0	1	3	0	0	0	2	0	0	0	5	3	2	2	成都市	2
11937	1	0	1	1	34	1	2	2	2	0	1	3	0	0	0	2	1	3	0	4	3	2	2	成都市	2
11938	1	0	0	2	62	1	3	1	2	0	1	3	0	0	2	2	0	0	0	2	4	3	2	成都市	3
11939	1	0	1	2	34	1	2	2	2	0	1	3	0	0	0	2	0	0	0	5	3	2	2	成都市	2
11940	1	0	1	2	34	1	2	2	2	0	1	3	0	0	0	2	0	0	0	5	3	2	2	成都市	2
11941	2	1	0	2	33	1	1	2	2	0	1	5	0	0	2	5	1	3	0	4	2	1	2	成都市	1
11942	1	0	1	2	34	1	2	2	2	0	1	3	0	0	0	2	0	0	0	5	3	2	2	成都市	2
11943	1	0	1	2	30	1	2	2	2	0	1	3	0	0	0	2	0	0	0	5	3	2	2	成都市	2
11944	2	0	1	2	39	1	1	3	2	0	1	5	0	1	2	4	1	3	1	2	4	2	2	成都市	1
11945	1	0	1	2	35	1	2	2	2	0	1	3	0	0	0	2	0	0	0	5	3	2	2	成都市	2
11946	2	0	1	2	37	1	1	3	2	0	1	5	0	0	1	4	1	3	0	4	4	2	2	成都市	1
11947	1	0	1	2	34	1	2	2	2	0	1	3	0	0	0	2	0	0	0	5	3	2	2	成都市	2
11948	2	0	1	2	21	1	5	2	1	0	0	2	0	1	2	5	1	2	1	2	2	2	2	成都市	5
11949	2	1	0	2	39	1	1	3	2	1	1	5	0	0	2	5	1	2	1	4	4	1	2	成都市	1
11950	1	0	1	1	37	1	1	2	2	0	0	2	0	0	0	2	1	1	0	2	3	2	2	成都市	1
11951	1	1	0	2	33	1	1	2	2	0	1	4	0	1	2	3	1	3	0	1	4	1	2	成都市	1
11952	1	0	1	1	56	1	3	1	1	0	1	2	1	0	1	1	0	0	0	2	3	2	2	成都市	3
11953	2	1	1	2	36	1	1	2	2	0	0	5	0	1	2	4	1	3	1	4	4	1	2	成都市	1
11954	1	0	1	1	44	1	3	2	1	0	0	5	1	0	1	2	1	1	0	2	4	2	2	成都市	3
11955	1	0	1	2	27	1	2	2	2	0	1	5	0	1	2	3	0	0	0	4	2	2	2	成都市	2
11956	1	0	1	1	37	1	3	1	1	0	0	3	1	0	0	2	0	0	0	4	3	2	2	成都市	3
11957	1	1	0	1	75	1	1	1	2	0	1	5	1	0	2	2	0	0	0	1	4	1	2	成都市	1
11958	1	0	0	1	48	1	2	2	2	0	1	2	0	0	2	2	0	0	0	4	2	3	2	成都市	2
11959	1	0	1	2	31	1	2	2	1	0	0	3	0	0	0	2	0	0	0	4	3	2	2	成都市	2
11960	1	1	1	1	40	1	3	1	1	0	0	3	0	0	0	2	0	0	0	2	3	1	2	成都市	3
11961	2	1	1	2	68	1	2	2	2	0	1	3	0	0	0	4	0	0	0	5	4	1	2	成都市	2
11962	1	1	1	2	62	1	2	1	1	0	1	4	0	0	2	2	0	0	0	2	4	1	2	成都市	2
11963	1	1	1	2	70	1	3	1	2	0	1	5	0	0	2	3	0	0	0	4	2	1	2	成都市	3
11964	1	0	1	1	64	1	3	1	2	0	0	2	1	0	2	1	0	0	0	6	4	3	2	成都市	3
11965	1	0	1	2	40	1	2	2	2	0	1	3	0	0	0	2	1	3	0	5	1	2	2	成都市	2
11966	1	0	0	2	52	1	2	2	2	0	1	4	0	0	0	1	0	0	0	2	3	3	1	成都市	2
11967	1	0	1	2	30	1	2	2	2	0	1	3	0	0	0	2	0	0	0	5	3	2	2	成都市	2
11968	1	1	1	2	54	1	2	1	2	0	1	2	0	1	0	1	1	3	0	4	3	1	2	成都市	2
11969	1	1	1	1	72	1	3	1	2	0	1	2	1	0	2	1	0	0	0	4	1	1	1	成都市	3
11970	2	0	1	2	30	1	1	2	2	0	1	5	0	0	2	4	0	0	0	4	4	2	2	成都市	1
11971	1	0	1	2	27	1	2	2	2	0	1	5	0	0	2	3	1	3	0	4	4	2	2	成都市	2
11972	1	0	1	1	40	1	3	1	1	0	0	3	1	0	0	1	0	0	0	2	1	2	2	成都市	3
11973	1	0	1	2	28	1	1	2	1	0	0	4	0	0	2	3	1	3	1	6	4	3	2	成都市	1
11974	1	0	1	1	67	1	3	1	1	0	0	2	0	0	2	2	0	0	0	2	4	2	2	成都市	3
11975	1	0	1	2	34	1	2	2	2	0	1	3	0	0	0	2	0	0	0	5	3	2	2	成都市	2
11976	1	0	1	1	75	1	3	1	1	0	1	5	0	0	2	2	0	0	0	2	3	2	2	成都市	3
11977	1	0	1	2	70	1	3	1	1	0	1	5	0	0	2	2	1	3	0	1	3	2	2	成都市	3
11978	1	0	0	1	68	1	3	1	1	0	1	5	0	0	2	3	0	0	0	4	3	2	2	成都市	3
11979	1	0	1	2	68	1	3	1	1	0	1	3	0	0	2	3	0	0	0	2	3	2	2	成都市	3
11980	1	0	1	1	48	1	2	2	2	0	1	4	0	0	2	1	0	0	0	5	4	2	2	成都市	2
11981	1	0	1	2	70	1	3	1	1	0	1	4	0	0	2	2	0	0	1	4	3	2	2	成都市	3
11982	1	1	1	1	56	1	3	1	1	0	1	3	0	0	0	3	0	0	0	1	3	1	1	成都市	3
11983	1	0	0	1	62	1	2	1	2	0	1	3	0	0	0	1	0	0	0	1	4	2	2	成都市	2
11984	1	0	1	2	65	1	3	1	1	0	0	5	0	0	2	3	0	0	0	4	4	3	2	成都市	3
11985	1	0	1	1	68	1	3	1	1	0	0	5	0	0	2	3	1	3	0	2	3	2	2	成都市	3
11986	2	0	1	2	70	1	1	1	2	0	1	5	0	0	2	4	1	3	1	5	2	2	2	成都市	1
11987	1	1	1	1	34	1	2	2	2	0	0	5	1	0	2	2	0	0	0	2	3	1	1	成都市	2
11988	1	1	1	1	62	1	1	2	2	0	1	5	0	0	2	3	0	0	0	4	4	1	2	成都市	1
11989	2	1	1	1	35	1	1	2	2	0	0	5	0	0	2	5	0	0	0	5	4	1	2	成都市	1
11990	2	1	1	2	31	1	1	2	2	0	0	5	0	0	2	5	0	0	0	2	3	1	1	成都市	1
11991	1	1	1	1	32	1	3	1	2	0	1	4	0	0	0	2	0	0	0	1	3	1	2	成都市	3
11992	1	1	1	2	45	1	3	1	2	0	1	3	0	1	0	2	0	0	0	5	4	1	2	成都市	3
11993	1	0	1	2	26	1	2	2	2	0	0	5	0	1	2	3	0	0	0	4	3	3	2	成都市	2
11994	1	1	1	1	62	1	3	1	2	0	1	3	1	1	2	3	0	0	0	5	3	1	2	成都市	3
11995	2	1	1	1	48	1	2	2	2	0	1	5	1	0	2	4	0	0	0	4	4	1	2	成都市	2
11996	1	0	1	1	40	1	2	1	2	0	1	5	0	0	2	3	0	0	0	2	4	2	2	成都市	2
11997	1	0	1	2	41	1	3	1	2	0	1	4	0	0	2	3	1	2	1	2	3	2	2	成都市	3
11998	1	1	1	2	30	1	1	2	2	0	1	5	0	0	2	3	0	0	0	5	3	1	2	成都市	1
11999	2	0	1	2	46	1	2	2	2	0	1	3	0	0	1	4	0	0	0	4	4	2	2	成都市	2
12000	1	0	1	1	75	1	3	1	2	0	1	5	0	0	2	3	0	0	0	2	2	2	2	成都市	3
12001	1	1	1	1	50	1	1	2	2	0	1	5	0	0	1	3	0	0	0	5	3	1	2	成都市	1
12002	1	0	1	2	48	1	2	2	2	0	1	3	0	0	2	1	0	0	0	2	4	3	2	成都市	2
12003	1	1	1	2	57	1	3	1	1	0	1	2	0	0	0	2	0	0	0	4	3	1	2	成都市	3
12004	1	0	1	2	32	1	2	2	2	0	1	5	0	0	2	3	0	0	0	4	4	2	2	成都市	2
12005	1	0	1	2	75	1	2	1	2	0	1	3	0	0	1	2	0	0	0	1	4	2	2	成都市	2
12006	1	0	0	2	42	1	2	2	2	0	1	5	0	1	2	2	0	0	0	4	3	2	2	成都市	2
12007	1	1	1	1	74	1	2	1	2	0	1	3	0	0	1	2	0	0	0	1	3	1	2	成都市	2
12008	1	0	1	2	74	1	3	1	1	0	0	1	0	0	0	1	0	0	0	2	3	2	2	成都市	3
12009	1	0	0	1	48	1	2	2	2	0	1	5	0	0	2	3	0	0	0	2	3	2	2	成都市	2
12010	2	0	1	2	66	1	1	1	2	0	1	5	0	0	2	4	1	1	0	2	3	3	2	成都市	1
12011	1	0	0	1	35	1	2	2	2	0	1	5	1	1	2	2	0	0	0	5	3	2	2	成都市	2
12012	1	0	1	1	31	1	1	2	2	0	1	5	1	0	1	2	0	0	0	4	3	2	2	成都市	1
12013	2	0	1	1	76	1	3	2	2	0	0	3	0	1	1	4	0	0	0	2	2	2	2	成都市	3
12014	1	1	1	1	61	1	3	1	1	0	0	3	0	0	1	2	0	0	0	2	4	1	2	成都市	3
12015	1	0	1	2	52	1	2	2	2	0	1	5	0	0	2	2	0	0	0	4	3	3	2	成都市	2
12016	2	0	1	2	48	1	2	2	2	0	1	4	0	1	0	4	0	0	0	4	4	3	2	成都市	2
12017	1	0	1	1	37	1	1	2	2	0	1	5	1	0	2	3	0	0	0	2	4	3	2	成都市	1
12018	1	0	1	2	52	1	2	1	1	0	1	4	0	0	1	3	0	0	0	2	4	2	2	成都市	2
12019	1	0	1	2	34	1	2	2	1	0	1	4	0	0	1	3	0	0	0	4	4	2	2	成都市	2
12020	1	0	0	1	49	1	3	2	2	0	1	5	0	0	1	2	0	0	0	4	4	2	2	成都市	3
12021	1	0	1	1	49	1	2	2	1	0	1	2	0	0	1	3	0	0	0	4	2	2	2	成都市	2
12022	1	0	1	2	38	1	2	2	2	1	1	5	0	0	1	3	0	0	0	4	4	2	2	成都市	2
12023	2	0	1	1	39	1	2	2	2	0	1	2	0	0	1	4	1	2	0	4	3	2	2	成都市	2
12024	1	0	1	1	41	1	3	1	1	0	0	3	0	0	1	3	0	0	0	1	4	2	2	成都市	3
12025	1	0	1	2	49	1	3	1	2	0	1	2	1	0	1	3	1	2	0	4	2	2	2	成都市	3
12026	1	0	1	1	36	1	1	2	1	0	0	3	1	0	1	2	0	0	0	4	1	2	2	成都市	1
12027	2	1	1	2	28	1	1	2	1	0	0	2	0	0	2	5	1	2	1	5	3	1	1	成都市	1
12028	2	1	1	1	48	1	2	1	2	1	1	4	0	0	2	4	0	0	0	2	4	1	2	成都市	2
12029	2	1	1	2	31	1	1	2	2	0	0	2	0	0	2	5	1	2	1	5	3	1	1	成都市	1
12030	2	0	1	2	31	1	1	3	2	0	0	2	0	0	2	5	1	2	1	4	2	3	1	成都市	1
12031	2	0	1	2	69	1	1	3	2	1	1	4	0	0	1	4	0	0	0	6	4	2	2	成都市	1
12032	2	0	1	2	36	1	1	2	1	0	0	1	0	0	2	4	1	3	1	2	4	3	2	成都市	1
12033	1	1	1	1	30	1	2	2	2	0	0	2	0	0	1	3	0	0	0	2	4	1	2	成都市	2
12034	2	0	1	2	36	1	1	2	1	0	1	1	0	0	2	4	1	3	1	2	4	3	2	成都市	1
12035	1	1	1	1	52	1	2	2	2	1	1	5	0	0	1	3	0	0	0	1	4	1	1	成都市	2
12036	1	1	1	1	58	1	3	1	1	0	0	2	1	0	1	1	0	0	0	1	3	1	1	成都市	3
12037	1	1	1	1	38	1	2	2	1	0	1	4	0	0	1	3	0	0	0	1	4	1	2	成都市	2
12038	1	1	1	1	35	1	2	2	1	0	1	3	1	0	2	2	0	0	1	2	3	1	1	成都市	2
12039	1	0	1	2	69	1	2	2	1	0	0	3	0	0	1	3	1	3	0	4	3	2	2	成都市	2
12040	1	1	1	1	56	1	3	1	1	0	1	2	1	0	1	1	0	0	0	1	3	1	1	成都市	3
12041	1	0	1	1	30	1	2	2	2	1	1	4	0	0	1	2	0	0	0	4	4	3	2	成都市	2
12042	1	1	1	1	70	1	3	1	1	0	1	1	1	0	2	1	0	0	0	1	3	1	1	成都市	3
12043	1	1	1	1	31	1	2	2	2	0	1	4	0	0	1	2	0	0	0	5	4	1	2	成都市	2
12044	1	1	1	1	80	1	3	1	1	0	1	1	1	0	2	1	0	0	0	1	3	1	1	成都市	3
12045	1	1	1	1	31	1	2	2	2	1	1	4	0	0	1	2	0	0	0	2	4	1	2	成都市	2
12046	1	0	1	1	30	1	2	2	2	0	1	5	0	0	1	2	0	0	0	1	3	3	2	成都市	2
12047	2	1	1	1	23	1	5	2	1	1	1	4	0	0	2	4	0	0	1	4	4	1	2	成都市	5
12048	1	1	1	1	22	1	5	2	1	0	1	4	0	0	1	2	0	0	0	1	4	1	2	成都市	5
12049	1	1	1	1	77	1	3	1	1	0	1	1	1	0	2	1	0	0	0	1	3	1	1	成都市	3
12050	1	1	1	2	19	1	5	2	1	0	1	4	0	0	1	2	0	0	0	2	4	1	2	成都市	5
12051	1	1	1	1	51	1	3	1	1	0	0	2	1	0	1	2	0	0	0	1	3	1	1	成都市	3
12052	2	1	1	1	21	1	5	2	1	0	1	4	0	0	1	4	0	0	0	1	2	1	2	成都市	5
12053	1	1	1	2	66	1	3	1	1	0	1	1	0	1	0	2	0	0	0	1	3	1	1	成都市	3
12054	2	1	0	1	32	1	1	2	2	0	0	4	1	1	1	4	1	3	1	2	2	1	1	成都市	1
[truncated: 33,620 more rows]
